# Supplementary material for: Genome Analysis and Description of Three Novel Diazotrophs Geomonas Species Isolated From Paddy Soils
Source: Front Microbiol. 2022 Feb 7;12:801462. doi: 10.3389/fmicb.2021.801462 (PMC8859169; doi:10.3389/fmicb.2021.801462)
Supplement: Supplementary file 2 [file Data_Sheet_2.xlsx]

## Sheet: Table S4
Table S4 : Metabolic potential of present study strains.
unique_id	genome_name	kegg_module	module_name	module_category	module_subcategory	module_definition	module_completeness	module_is_complete	kofam_hits_in_module
0	RF4	M00001	Glycolysis (Embden-Meyerhof pathway), glucose => pyruvate	Carbohydrate metabolism	Central carbohydrate metabolism	(K00844,K12407,K00845,K00886,K08074,K00918) (K01810,K06859,K13810,K15916) (K00850,K16370,K21071,K00918) (K01623,K01624,K11645,K16305,K16306) K01803 ((K00134,K00150) K00927,K11389) (K01834,K15633,K15634,K15635) K01689 (K00873,K12406)	1	TRUE	K00134,K00134,K00845,K00845,K00850,K00873,K00927,K01624,K01689,K01803,K01810,K01834,K15633,K15635,K21071,K21071
1	RF4	M00002	Glycolysis, core module involving three-carbon compounds	Carbohydrate metabolism	Central carbohydrate metabolism	K01803 ((K00134,K00150) K00927,K11389) (K01834,K15633,K15634,K15635) K01689 (K00873,K12406)	1	TRUE	K00134,K00134,K00873,K00927,K01689,K01803,K01834,K15633,K15635
2	RF4	M00003	Gluconeogenesis, oxaloacetate => fructose-6P	Carbohydrate metabolism	Central carbohydrate metabolism	(K01596,K01610) K01689 (K01834,K15633,K15634,K15635) K00927 (K00134,K00150) K01803 ((K01623,K01624,K11645) (K03841,K02446,K11532,K01086,K04041),K01622)	1	TRUE	K00134,K00134,K00927,K01596,K01610,K01624,K01689,K01803,K01834,K03841,K15633,K15635
3	RF4	M00307	Pyruvate oxidation, pyruvate => acetyl-CoA	Carbohydrate metabolism	Central carbohydrate metabolism	((K00163,K00161+K00162)+K00627+K00382-K13997),K00169+K00170+K00171+(K00172,K00189),K03737	1	TRUE	K00161,K00161,K00162,K00382,K00627,K00627,K03737,K03737,K03737
4	RF4	M00009	Citrate cycle (TCA cycle, Krebs cycle)	Carbohydrate metabolism	Central carbohydrate metabolism	(K01647,K05942) (K01681,K01682) (K00031,K00030) (K00164+K00658+K00382,K00174+K00175-K00177-K00176) (K01902+K01903,K01899+K01900,K18118) (K00234+K00235+K00236+K00237,K00239+K00240+K00241-(K00242,K18859,K18860),K00244+K00245+K00246-K00247) (K01676,K01679,K01677+K01678) (K00026,K00025,K00024,K00116)	1	TRUE	K00024,K00031,K00164,K00174,K00174,K00175,K00175,K00176,K00176,K00177,K00177,K00239,K00240,K00241,K00244,K00244,K00244,K00382,K00658,K01647,K01676,K01681,K01682,K01902,K01902,K01903,K01903
5	RF4	M00010	Citrate cycle, first carbon oxidation, oxaloacetate => 2-oxoglutarate	Carbohydrate metabolism	Central carbohydrate metabolism	(K01647,K05942) (K01681,K01682) (K00031,K00030)	1	TRUE	K00031,K01647,K01681,K01682
6	RF4	M00011	Citrate cycle, second carbon oxidation, 2-oxoglutarate => oxaloacetate	Carbohydrate metabolism	Central carbohydrate metabolism	(K00164+K00658+K00382,K00174+K00175-K00177-K00176) (K01902+K01903,K01899+K01900,K18118) (K00234+K00235+K00236+K00237,K00239+K00240+K00241-(K00242,K18859,K18860),K00244+K00245+K00246-K00247) (K01676,K01679,K01677+K01678) (K00026,K00025,K00024,K00116)	1	TRUE	K00024,K00164,K00174,K00174,K00175,K00175,K00176,K00176,K00177,K00177,K00239,K00240,K00241,K00244,K00244,K00244,K00382,K00658,K01676,K01902,K01902,K01903,K01903
7	RF4	M00004	Pentose phosphate pathway (Pentose phosphate cycle)	Carbohydrate metabolism	Central carbohydrate metabolism	(K13937,((K00036,K19243) (K01057,K07404))) K00033 K01783 (K01807,K01808) K00615 K00616 (K01810,K06859,K13810,K15916)	0.714286	FALSE	K00615,K00615,K00615,K00616,K01783,K01808,K01810
8	RF4	M00007	Pentose phosphate pathway, non-oxidative phase, fructose 6P => ribose 5P	Carbohydrate metabolism	Central carbohydrate metabolism	K00615 (K00616,K13810) K01783 (K01807,K01808)	1	TRUE	K00615,K00615,K00615,K00616,K01783,K01808
9	RF4	M00005	PRPP biosynthesis, ribose 5P => PRPP	Carbohydrate metabolism	Central carbohydrate metabolism	K00948	1	TRUE	K00948
10	RF4	M00308	Semi-phosphorylative Entner-Doudoroff pathway, gluconate => glycerate-3P	Carbohydrate metabolism	Central carbohydrate metabolism	K05308 K00874 K01625 (K00134 K00927,K00131,K18978)	0.4	FALSE	K00131,K00134,K00134,K00927
11	RF4	M00633	Semi-phosphorylative Entner-Doudoroff pathway, gluconate/galactonate => glycerate-3P	Carbohydrate metabolism	Central carbohydrate metabolism	K05308 K18126 K11395 (K00131,K18978)	0.25	FALSE	K00131
12	RF4	M00309	Non-phosphorylative Entner-Doudoroff pathway, gluconate/galactonate => glycerate	Carbohydrate metabolism	Central carbohydrate metabolism	K05308 (K11395,K18127) (K18020+K18021+K18022,K18128,K03738)	0.333333	FALSE	K03738,K03738,K03738,K03738
13	RF4	M00014	Glucuronate pathway (uronate pathway)	Carbohydrate metabolism	Other carbohydrate metabolism	K00012 ((K12447 K16190),(K00699 (K01195,K14756))) K00002 K13247 -- K03331 (K05351,K00008) K00854	0.111111	FALSE	K00012
14	RF4	M00632	Galactose degradation, Leloir pathway, galactose => alpha-D-glucose-1P	Carbohydrate metabolism	Other carbohydrate metabolism	K01785 K00849 K00965 K01784	0.25	FALSE	K01784,K01784
15	RF4	M00552	D-galactonate degradation, De Ley-Doudoroff pathway, D-galactonate => glycerate-3P	Carbohydrate metabolism	Other carbohydrate metabolism	K01684 K00883 K01631 K00134 K00927	0.4	FALSE	K00134,K00134,K00927
16	RF4	M00129	Ascorbate biosynthesis, animals, glucose-1P => ascorbate	Carbohydrate metabolism	Other carbohydrate metabolism	K00963 K00012 K00699 K01195 K00002 K01053 K00103	0.285714	FALSE	K00012,K00963
17	RF4	M00854	Glycogen biosynthesis, glucose-1P => glycogen/starch	Carbohydrate metabolism	Other carbohydrate metabolism	(K00963 (K00693+K00750,K16150,K16153,K13679,K20812)),(K00975 (K00703,K13679,K20812)) (K00700,K16149)	1	TRUE	K00700,K00700,K00703,K00703,K00963,K00975
18	RF4	M00855	Glycogen degradation, glycogen => glucose-6P	Carbohydrate metabolism	Other carbohydrate metabolism	(K00688,K16153) (K01196,((K00705,K22451) (K02438,K01200))) (K15779,K01835,K15778)	0.75	TRUE	K00688,K00688,K00688,K00705,K01835,K01835
19	RF4	M00565	Trehalose biosynthesis, D-glucose 1P => trehalose	Carbohydrate metabolism	Other carbohydrate metabolism	K00975 K00703 (K00700,K16149) K01214 K06044 K01236	1	TRUE	K00700,K00700,K00703,K00703,K00975,K01214,K01236,K01236,K06044
20	RF4	M00549	Nucleotide sugar biosynthesis, glucose => UDP-glucose	Carbohydrate metabolism	Other carbohydrate metabolism	(K00844,K00845,K12407,K00886) (K01835,K15779,K15778) (K00963,K12447)	1	TRUE	K00845,K00845,K00963,K01835,K01835
21	RF4	M00892	UDP-N-acetyl-D-glucosamine biosynthesis, eukaryotes, glucose => UDP-GlcNAc	Carbohydrate metabolism	Other carbohydrate metabolism	(K00844,K12407,K00845) K01810 K00820 K00621 K01836 K00972	0.5	FALSE	K00820,K00845,K00845,K01810
22	RF4	M00909	UDP-N-acetyl-D-glucosamine biosynthesis, prokaryotes, glucose => UDP-GlcNAc	Carbohydrate metabolism	Other carbohydrate metabolism	K00845 (K01810,K13810,K15916) K00820 K03431 K04042	1	TRUE	K00820,K00845,K00845,K01810,K03431,K04042
23	RF4	M00761	Undecaprenylphosphate alpha-L-Ara4N biosynthesis, UDP-GlcA => undecaprenyl phosphate alpha-L-Ara4N	Carbohydrate metabolism	Other carbohydrate metabolism	K10011 K07806 K10012 K13014	1	TRUE	K07806,K10011,K10012,K13014
24	RF4	M00012	Glyoxylate cycle	Carbohydrate metabolism	Other carbohydrate metabolism	K01647 (K01681,K01682) K01637 (K01638,K19282) (K00026,K00025,K00024)	0.6	FALSE	K00024,K01647,K01681,K01682
25	RF4	M00373	Ethylmalonyl pathway	Carbohydrate metabolism	Other carbohydrate metabolism	K00626 K00023 K17865 K14446 K14447 K14448 K14449 K08691 K14451 K01965+K01966 K05606 K01847	0.166667	FALSE	K00626,K00626,K05606
26	RF4	M00740	Methylaspartate cycle	Carbohydrate metabolism	Other carbohydrate metabolism	K01647 K01681 K00031 K00261 K19268+K01846 K04835 K19280 K14449 K19281 K19282 K00024	0.363636	FALSE	K00024,K00031,K01647,K01681
27	RF4	M00532	Photorespiration	Carbohydrate metabolism	Other carbohydrate metabolism	(K01601-K01602) K19269 K11517 K03781 K14272 K00600 K00830 (K15893,K15919) K15918 K00281+K00605+K00382+K02437	0.175	FALSE	K00382,K00600,K00605,K02437,K02437
28	RF4	M00013	Malonate semialdehyde pathway, propanoyl-CoA => acetyl-CoA	Carbohydrate metabolism	Other carbohydrate metabolism	(K00248,K00232) (K07511,K14729) K05605 K23146 K00140	0.2	FALSE	K00248
29	RF4	M00741	Propanoyl-CoA metabolism, propanoyl-CoA => succinyl-CoA	Carbohydrate metabolism	Other carbohydrate metabolism	(K01965+K01966,K11263+(K18472,K19312+K22568),K01964+K15036+K15037) K05606 (K01847,K01848+K01849)	0.666667	FALSE	K01848,K01849,K05606
30	RF4	M00131	Inositol phosphate metabolism, Ins(1,3,4,5)P4 => Ins(1,3,4)P3 => myo-inositol	Carbohydrate metabolism	Other carbohydrate metabolism	K01106 K01107 K01109 K01092	0.25	FALSE	K01092
31	RF4	M00165	Reductive pentose phosphate cycle (Calvin cycle)	Energy metabolism	Carbon fixation	K00855 (K01601-K01602) K00927 (K05298,K00150,K00134) (K01623,K01624) (K03841,K02446,K11532,K01086) K00615 (K01623,K01624) (K01100,K11532,K01086) K00615 (K01807,K01808)	0.727273	FALSE	K00134,K00134,K00615,K00615,K00615,K00927,K01624,K01808,K03841
32	RF4	M00166	Reductive pentose phosphate cycle, ribulose-5P => glyceraldehyde-3P	Energy metabolism	Carbon fixation	K00855 (K01601-K01602) K00927 (K05298,K00150,K00134)	0.5	FALSE	K00134,K00134,K00927
33	RF4	M00167	Reductive pentose phosphate cycle, glyceraldehyde-3P => ribulose-5P	Energy metabolism	Carbon fixation	(K01623,K01624) (K03841,K02446,K11532,K01086) K00615 (K01623,K01624) (K01100,K11532,K01086) K00615 (K01807,K01808)	0.857143	TRUE	K00615,K00615,K00615,K01624,K01808,K03841
34	RF4	M00168	CAM (Crassulacean acid metabolism), dark	Energy metabolism	Carbon fixation	K01595 (K00025,K00026,K00024)	1	TRUE	K00024,K01595
35	RF4	M00169	CAM (Crassulacean acid metabolism), light	Energy metabolism	Carbon fixation	K00029 K01006	1	TRUE	K00029,K00029,K00029,K01006
36	RF4	M00172	C4-dicarboxylic acid cycle, NADP - malic enzyme type	Energy metabolism	Carbon fixation	K01595 K00051 K00029 K01006	0.75	TRUE	K00029,K00029,K00029,K01006,K01595
37	RF4	M00171	C4-dicarboxylic acid cycle, NAD - malic enzyme type	Energy metabolism	Carbon fixation	K01595 K14454 K14455 (K00025,K00026) K00028 (K00814,K14272) K01006	0.285714	FALSE	K01006,K01595
38	RF4	M00170	C4-dicarboxylic acid cycle, phosphoenolpyruvate carboxykinase type	Energy metabolism	Carbon fixation	K01595 K14454 K14455 K01610	0.5	FALSE	K01595,K01610
39	RF4	M00173	Reductive citrate cycle (Arnon-Buchanan cycle)	Energy metabolism	Carbon fixation	(K00169+K00170+K00171+K00172,K03737) ((K01007,K01006) K01595,K01959+K01960,K01958) K00024 (K01676,K01679,K01677+K01678) (K00239+K00240-K00241-K00242,K00244+K00245-K00246-K00247,K18556+K18557+K18558+K18559+K18560) (K01902+K01903) (K00174+K00175-K00177-K00176) K00031 (K01681,K01682) (K15230+K15231,K15232+K15233 K15234)	0.909091	TRUE	K00024,K00031,K00174,K00174,K00175,K00175,K00176,K00176,K00177,K00177,K00239,K00240,K00241,K00244,K00244,K00244,K01006,K01595,K01676,K01681,K01682,K01902,K01902,K01903,K01903,K01958,K03737,K03737,K03737
40	RF4	M00376	3-Hydroxypropionate bi-cycle	Energy metabolism	Carbon fixation	(K02160+K01961+K01962+K01963) K14468 K14469 K15052 K05606 (K01847,K01848+K01849) (K14471+K14472) (K00239+K00240+K00241) K01679 K08691 K14449 K14470 K09709	0.307692	FALSE	K00239,K00240,K00241,K01848,K01849,K01961,K01962,K01963,K02160,K02160,K05606
41	RF4	M00375	Hydroxypropionate-hydroxybutylate cycle	Energy metabolism	Carbon fixation	(K01964+K15037+K15036) K15017 K15039 K15018 K15019 K15020 K05606 (K01848+K01849) (K15038,K15017) K14465 (K14466,K18861) K14534 K15016 K00626	0.214286	FALSE	K00626,K00626,K01848,K01849,K05606
42	RF4	M00374	Dicarboxylate-hydroxybutyrate cycle	Energy metabolism	Carbon fixation	(K00169+K00170+K00171+K00172) K01007 K01595 K00024 (K01677+K01678) (K00239+K00240-K00241-K18860) (K01902+K01903) (K15038,K15017) K14465 (K14467,K18861) K14534 K15016 K00626	0.384615	FALSE	K00024,K00239,K00240,K00241,K00626,K00626,K01595,K01902,K01902,K01903,K01903
43	RF4	M00377	Reductive acetyl-CoA pathway (Wood-Ljungdahl pathway)	Energy metabolism	Carbon fixation	K00198 K05299-K15022 K01938 K01491 K00297 K15023 K14138+K00197+K00194	0.428571	FALSE	K00198,K00297,K01491,K01491,K15022
44	RF4	M00579	Phosphate acetyltransferase-acetate kinase pathway, acetyl-CoA => acetate	Energy metabolism	Carbon fixation	(K00625,K13788,K15024) K00925	0.5	FALSE	K00925,K00925
45	RF4	M00620	Incomplete reductive citrate cycle, acetyl-CoA => oxoglutarate	Energy metabolism	Carbon fixation	(K00169+K00170+K00171+K00172) (K01959+K01960) K00024 (K01677+K01678) (K18209+K18210) (K01902+K01903) (K00174+K00175+K00176+K00177)	0.428571	FALSE	K00024,K00174,K00174,K00175,K00175,K00176,K00176,K00177,K00177,K01902,K01902,K01903,K01903
46	RF4	M00567	Methanogenesis, CO2 => methane	Energy metabolism	Methane metabolism	(K00200+K00201+K00202+K00203-K11261+(K00205,K11260,K00204)) K00672 K01499 (K00319,K13942) K00320 (K00577+K00578+K00579+K00580+K00581-K00582-K00583+K00584) (K00399+K00401+K00402) (K22480+K22481+K22482,K03388+K03389+K03390,K08264+K08265,K03388+K03389+K03390+K14127+(K14126+K14128,K22516+K00125))	0.125	FALSE	K00125,K03388,K03389,K03390,K08264,K08264,K08264,K08264,K08264,K08264,K14127
47	RF4	M00357	Methanogenesis, acetate => methane	Energy metabolism	Methane metabolism	((K00925 K00625),K01895) (K00193+K00197+K00194) (K00577+K00578+K00579+K00580+K00581-K00582-K00583+K00584) (K00399+K00401+K00402) (K22480+K22481+K22482,K03388+K03389+K03390,K08264+K08265,K03388+K03389+K03390+K14127+(K14126+K14128,K22516+K00125))	0.4	FALSE	K00125,K00925,K00925,K01895,K03388,K03389,K03390,K08264,K08264,K08264,K08264,K08264,K08264,K14127
48	RF4	M00356	Methanogenesis, methanol => methane	Energy metabolism	Methane metabolism	K14080+K04480+K14081 K00399+K00401+K00402 (K22480+K22481+K22482,K03388+K03389+K03390,K08264+K08265,K03388+K03389+K03390+K14127+(K14126+K14128,K22516+K00125))	0.333333	FALSE	K00125,K03388,K03389,K03390,K08264,K08264,K08264,K08264,K08264,K08264,K14127
49	RF4	M00563	Methanogenesis, methylamine/dimethylamine/trimethylamine => methane	Energy metabolism	Methane metabolism	K14082 ((K16177-K16176),(K16179-K16178),(K14084-K14083)) K00399+K00401+K00402 (K22480+K22481+K22482,K03388+K03389+K03390,K08264+K08265,K03388+K03389+K03390+K14127+(K14126+K14128,K22516+K00125))	0.25	FALSE	K00125,K03388,K03389,K03390,K08264,K08264,K08264,K08264,K08264,K08264,K14127
50	RF4	M00346	Formaldehyde assimilation, serine pathway	Energy metabolism	Methane metabolism	K00600 K00830 K00018 K11529 K01689 K01595 K00024 K08692+K14067 K08691	0.666667	FALSE	K00018,K00018,K00024,K00600,K01595,K01689,K11529
51	RF4	M00345	Formaldehyde assimilation, ribulose monophosphate pathway	Energy metabolism	Methane metabolism	(((K08093,K13812) K08094),K13831) (K00850,K16370) K01624	0.666667	FALSE	K00850,K01624
52	RF4	M00344	Formaldehyde assimilation, xylulose monophosphate pathway	Energy metabolism	Methane metabolism	K17100 K00863 K01624 K03841	0.5	FALSE	K01624,K03841
53	RF4	M00175	Nitrogen fixation, nitrogen => ammonia	Energy metabolism	Nitrogen metabolism	K02588+K02586+K02591-K00531,K22896+K22897+K22898+K22899	1	TRUE	K02586,K02588,K02591
54	RF4	M00530	Dissimilatory nitrate reduction, nitrate => ammonia	Energy metabolism	Nitrogen metabolism	(K00370+K00371+K00374,K02567+K02568) (K00362+K00363,K03385+K15876)	0.75	TRUE	K00370,K00371,K00374,K03385,K03385,K03385
55	RF4	M00529	Denitrification, nitrate => nitrogen	Energy metabolism	Nitrogen metabolism	(K00370+K00371+K00374,K02567+K02568) (K00368,K15864) (K04561+K02305) K00376	0.5	FALSE	K00370,K00371,K00374,K02305,K04561,K04561
56	RF4	M00528	Nitrification, ammonia => nitrite	Energy metabolism	Nitrogen metabolism	K10944+K10945+K10946 K10535	0.5	FALSE	K10535
57	RF4	M00804	Complete nitrification, comammox, ammonia => nitrite => nitrate	Energy metabolism	Nitrogen metabolism	K10944+K10945+K10946 K10535 K00370+K00371	0.666667	FALSE	K00370,K00371,K10535
58	RF4	M00176	Assimilatory sulfate reduction, sulfate => H2S	Energy metabolism	Sulfur metabolism	(K13811,K00958+K00860,K00955+K00957,K00956+K00957+K00860) K00390 (K00380+K00381,K00392)	0.666667	FALSE	K00390,K00955,K00956,K00957,K00957
59	RF4	M00595	Thiosulfate oxidation by SOX complex, thiosulfate => sulfate	Energy metabolism	Sulfur metabolism	K17222+K17223+K17224-K17225-K22622+K17226+K17227	0.2	FALSE	K17223
60	RF4	M00144	NADH:quinone oxidoreductase, prokaryotes	Energy metabolism	ATP synthesis	K00330+(K00331+K00332+K00333,K00331+K13378,K13380)+K00334+K00335+K00336+K00337+K00338+K00339+K00340+(K00341+K00342)+K00343	1	TRUE	K00330,K00330,K00331,K00331,K00332,K00333,K00333,K00334,K00334,K00335,K00335,K00336,K00337,K00337,K00338,K00338,K00339,K00339,K00340,K00340,K00341,K00341,K00342,K00342,K00343,K00343,K13378,K13380
61	RF4	M00149	Succinate dehydrogenase, prokaryotes	Energy metabolism	ATP synthesis	K00241+(K00242,K18859,K18860)+K00239+K00240	0.75	TRUE	K00239,K00240,K00241
62	RF4	M00150	Fumarate reductase, prokaryotes	Energy metabolism	ATP synthesis	K00244+K00245+K00246+K00247	0.25	FALSE	K00244,K00244,K00244
63	RF4	M00162	Cytochrome b6f complex	Energy metabolism	ATP synthesis	K02635+K02637+K02634+K02636+K02642+K02643+K03689+K02640	0.125	FALSE	K02636,K02636
64	RF4	M00151	Cytochrome bc1 complex respiratory unit	Energy metabolism	ATP synthesis	((K00412+K00413,K00410)+K00411),K03886+K03887+K03888,K03890+K03891+K03889	0.333333	FALSE	K00412,K03887
65	RF4	M00152	Cytochrome bc1 complex	Energy metabolism	ATP synthesis	K00411+K00412+K00413+K00414+K00415+K00416+K00417+K00418+K00419+K00420	0.1	FALSE	K00412
66	RF4	M00154	Cytochrome c oxidase	Energy metabolism	ATP synthesis	(K02257+K02262+K02256+K02261+K02263+K02264+K02265+K02266+K02267+K02268+K02270-K02271+K02272-K02273+K02258+K02259+K02260)	0.0666667	FALSE	K02257
67	RF4	M00155	Cytochrome c oxidase, prokaryotes	Energy metabolism	ATP synthesis	K02275+(K02274+K02276,K15408)-K02277	0.666667	FALSE	K02274,K02275,K02277
68	RF4	M00153	Cytochrome bd ubiquinol oxidase	Energy metabolism	ATP synthesis	K00425+K00426+(K00424,K22501)	0.666667	FALSE	K00425,K00426
69	RF4	M00156	Cytochrome c oxidase, cbb3-type	Energy metabolism	ATP synthesis	((K00404+K00405,K15862)+K00407+K00406)	0.75	TRUE	K00404,K00405,K00406
70	RF4	M00157	F-type ATPase, prokaryotes and chloroplasts	Energy metabolism	ATP synthesis	K02111+K02112+K02113+K02114+K02115+K02108+K02109+K02110	1	TRUE	K02108,K02109,K02109,K02110,K02111,K02112,K02113,K02114,K02115
71	RF4	M00082	Fatty acid biosynthesis, initiation	Lipid metabolism	Fatty acid metabolism	(K11262,(K02160+K01961,K11263)+(K01962+K01963,K18472)) (K00665,K00667+K00668,K11533,(K00645 (K00648,K18473)))	1	TRUE	K00645,K00648,K00648,K01961,K01962,K01963,K02160,K02160
72	RF4	M00083	Fatty acid biosynthesis, elongation	Lipid metabolism	Fatty acid metabolism	K00665,(K00667 K00668),K11533,((K00647,K09458) K00059 (K02372,K01716,K16363) (K00208,K02371,K10780,K00209))	1	TRUE	K00059,K00059,K00208,K01716,K02372,K02372,K09458
73	RF4	M00873	Fatty acid biosynthesis in mitochondria, animals	Lipid metabolism	Fatty acid metabolism	K18660 K03955+K00645 K09458 K11539+K13370 K22540 K07512	0.25	FALSE	K00645,K09458
74	RF4	M00874	Fatty acid biosynthesis in mitochondria, fungi	Lipid metabolism	Fatty acid metabolism	K11262 K03955+K00645 K09458 K00059 K22541 K07512	0.416667	FALSE	K00059,K00059,K00645,K09458
75	RF4	M00086	beta-Oxidation, acyl-CoA synthesis	Lipid metabolism	Fatty acid metabolism	K01897,K15013	1	TRUE	K01897,K01897
76	RF4	M00087	beta-Oxidation	Lipid metabolism	Fatty acid metabolism	(K00232,K00249,K00255,K06445,K09479) (((K01692,K07511,K13767) (K00022,K07516)),K01825,K01782,K07514,K07515,K10527) (K00632,K07508,K07509,K07513)	0.75	TRUE	K00249,K00249,K00249,K00249,K00632,K01692,K01692
77	RF4	M00088	Ketone body biosynthesis, acetyl-CoA => acetoacetate/3-hydroxybutyrate/acetone	Lipid metabolism	Lipid metabolism	K00626 K01641 K01640 K00019 K01574	0.2	FALSE	K00626,K00626
78	RF4	M00089	Triacylglycerol biosynthesis	Lipid metabolism	Lipid metabolism	(K00629,K13506,K13507,K00630,K13508) (K00655,K13509,K13523,K19007,K13513,K13517,K13519,K14674,K22831) (K01080,K15728,K18693) (K11155,K11160,K14456,K22848,K22849)	0.25	FALSE	K00655,K00655,K00655,K00655
79	RF4	M00093	Phosphatidylethanolamine (PE) biosynthesis, PA => PS => PE	Lipid metabolism	Lipid metabolism	K00981 (K00998,K17103) K01613	1	TRUE	K00981,K01613,K17103
80	RF4	M00066	Lactosylceramide biosynthesis	Lipid metabolism	Lipid metabolism	K00720 K07553	0.5	FALSE	K00720
81	RF4	M00048	Inosine monophosphate biosynthesis, PRPP + glutamine => IMP	Nucleotide metabolism	Purine metabolism	K00764 (K01945,K11787,K11788,K13713) (K00601,K11175,K08289,K11787,K01492) (K01952,(K23269+K23264+K23265),(K23270+K23265)) (K01933,K11787,K11788 (K01587,K11808,K01589 K01588)) (K01923,K01587,K13713) K01756 (K00602,(K01492,K06863 K11176))	1	TRUE	K00602,K00764,K01588,K01756,K01923,K01933,K01945,K08289,K11175,K23265,K23270
82	RF4	M00049	Adenine ribonucleotide biosynthesis, IMP => ADP,ATP	Nucleotide metabolism	Purine metabolism	K01939 K01756 (K00939,K18532,K18533,K00944) (K00940,K00873,K12406)	1	TRUE	K00873,K00939,K00940,K01756,K01939
83	RF4	M00050	Guanine ribonucleotide biosynthesis IMP => GDP,GTP	Nucleotide metabolism	Purine metabolism	K00088 K01951 K00942 (K00940,K18533,K00873,K12406)	1	TRUE	K00088,K00873,K00940,K00942,K01951,K01951
84	RF4	M00051	Uridine monophosphate biosynthesis, glutamine (+ PRPP) => UMP	Nucleotide metabolism	Pyrimidine metabolism	(K11540,(K11541 K01465),((K01954,K01955+K01956) (K00609+K00610,K00608) K01465)) (K00226,K00254,K17828) (K13421,K00762 K01591)	0.916667	TRUE	K00609,K00762,K01465,K01591,K01955,K01956,K17828
85	RF4	M00052	Pyrimidine ribonucleotide biosynthesis, UMP => UDP/UTP,CDP/CTP	Nucleotide metabolism	Pyrimidine metabolism	(K13800,K13809,K09903) (K00940,K18533) K01937	1	TRUE	K00940,K01937,K09903
86	RF4	M00053	Pyrimidine deoxyribonuleotide biosynthesis, CDP/CTP => dCDP/dCTP,dTDP/dTTP	Nucleotide metabolism	Pyrimidine metabolism	(K00524,K00525+K00526,K10807+K10808) (K00940,K18533) (K00527,K21636) K01494 K01520 (K00560,K13998) K00943 K00940	0.6875	FALSE	K00525,K00940,K00943,K01494,K01520
87	RF4	M00020	Serine biosynthesis, glycerate-3P => serine	Amino acid metabolism	Serine and threonine metabolism	K00058 K00831 (K01079,K02203,K22305)	0.333333	FALSE	K00058
88	RF4	M00018	Threonine biosynthesis, aspartate => homoserine => threonine	Amino acid metabolism	Serine and threonine metabolism	(K00928,K12524,K12525,K12526) K00133 (K00003,K12524,K12525) (K00872,K02204,K02203) K01733	0.8	TRUE	K00003,K00133,K00133,K00928,K01733
89	RF4	M00033	Ectoine biosynthesis, aspartate => ectoine	Amino acid metabolism	Serine and threonine metabolism	K00928 K00133 K00836 K06718 K06720	0.4	FALSE	K00133,K00133,K00928
90	RF4	M00021	Cysteine biosynthesis, serine => cysteine	Amino acid metabolism	Cysteine and methionine metabolism	(K00640,K23304) (K01738,K13034,K17069)	1	TRUE	K00640,K00640,K00640,K01738,K17069
91	RF4	M00609	Cysteine biosynthesis, methionine => cysteine	Amino acid metabolism	Cysteine and methionine metabolism	K00789 K17462 K01243 K07173 K17216 K17217	0.333333	FALSE	K00789,K00789,K01243,K01243
92	RF4	M00017	Methionine biosynthesis, apartate => homoserine => methionine	Amino acid metabolism	Cysteine and methionine metabolism	(K00928,K12524,K12525) K00133 (K00003,K12524,K12525) (K00651,K00641) K01739 (K01760,K14155) (K00548,K24042,K00549)	1	TRUE	K00003,K00133,K00133,K00548,K00549,K00641,K00928,K01739,K01739,K01760,K01760,K14155,K24042
93	RF4	M00034	Methionine salvage pathway	Amino acid metabolism	Cysteine and methionine metabolism	K00789 K01611 K00797 ((K01243,K01244) K00899,K00772) K08963 (K16054,K08964 (K09880,K08965 K08966)) K08967 (K00815,K08969,K23977,K00832,K00838)	0.5	FALSE	K00772,K00789,K00789,K00797,K01243,K01243,K08963
94	RF4	M00035	Methionine degradation	Amino acid metabolism	Cysteine and methionine metabolism	K00789 (K00558,K17398,K17399) K01251 (K01697,K10150)	0.5	FALSE	K00789,K00789,K01251
95	RF4	M00368	Ethylene biosynthesis, methionine => ethylene	Amino acid metabolism	Cysteine and methionine metabolism	K00789 (K01762,K20772) K05933	0.333333	FALSE	K00789,K00789
96	RF4	M00019	Valine/isoleucine biosynthesis, pyruvate => valine / 2-oxobutanoate => isoleucine	Amino acid metabolism	Branched-chain amino acid metabolism	K01652+(K01653,K11258) K00053 K01687 K00826	1	TRUE	K00053,K00826,K00826,K01652,K01653,K01687
97	RF4	M00535	Isoleucine biosynthesis, pyruvate => 2-oxobutanoate	Amino acid metabolism	Branched-chain amino acid metabolism	K09011 K01703+K01704 K00052	0.666667	FALSE	K00052,K01703,K01703,K01704
98	RF4	M00570	Isoleucine biosynthesis, threonine => 2-oxobutanoate => isoleucine	Amino acid metabolism	Branched-chain amino acid metabolism	(K17989,K01754) K01652+(K01653,K11258) K00053 K01687 K00826	1	TRUE	K00053,K00826,K00826,K01652,K01653,K01687,K01754
99	RF4	M00432	Leucine biosynthesis, 2-oxoisovalerate => 2-oxoisocaproate	Amino acid metabolism	Branched-chain amino acid metabolism	K01649 (K01702,K01703+K01704) K00052	1	TRUE	K00052,K01649,K01649,K01703,K01703,K01704
100	RF4	M00036	Leucine degradation, leucine => acetoacetate + acetyl-CoA	Amino acid metabolism	Branched-chain amino acid metabolism	K00826 ((K00166+K00167,K11381)+K09699+K00382) (K00253,K00249) (K01968+K01969) (K05607,K13766) K01640	0.388889	FALSE	K00249,K00249,K00249,K00249,K00382,K00826,K00826
101	RF4	M00016	Lysine biosynthesis, succinyl-DAP pathway, aspartate => lysine	Amino acid metabolism	Lysine metabolism	(K00928,K12524,K12525,K12526) K00133 K01714 K00215 K00674 (K00821,K14267) K01439 K01778 (K01586,K12526)	0.777778	TRUE	K00133,K00133,K00215,K00215,K00821,K00928,K01586,K01586,K01586,K01714,K01778
102	RF4	M00525	Lysine biosynthesis, acetyl-DAP pathway, aspartate => lysine	Amino acid metabolism	Lysine metabolism	K00928 K00133 K01714 K00215 K05822 K00841 K05823 K01778 K01586	0.666667	FALSE	K00133,K00133,K00215,K00215,K00928,K01586,K01586,K01586,K01714,K01778
103	RF4	M00526	Lysine biosynthesis, DAP dehydrogenase pathway, aspartate => lysine	Amino acid metabolism	Lysine metabolism	(K00928,K12524,K12525,K12526) K00133 K01714 K00215 K03340 (K01586,K12526)	0.833333	TRUE	K00133,K00133,K00215,K00215,K00928,K01586,K01586,K01586,K01714
104	RF4	M00527	Lysine biosynthesis, DAP aminotransferase pathway, aspartate => lysine	Amino acid metabolism	Lysine metabolism	(K00928,K12524,K12525,K12526) K00133 K01714 K00215 K10206 K01778 (K01586,K12526)	1	TRUE	K00133,K00133,K00215,K00215,K00928,K01586,K01586,K01586,K01714,K01778,K10206
105	RF4	M00030	Lysine biosynthesis, AAA pathway, 2-oxoglutarate => 2-aminoadipate => lysine	Amino acid metabolism	Lysine metabolism	K01655 K17450 K01705 K05824 K00838 K00143 (K00293,K24034) K00290	0.125	FALSE	K00290
106	RF4	M00032	Lysine degradation, lysine => saccharopine => acetoacetyl-CoA	Amino acid metabolism	Lysine metabolism	K14157 K14085 K00825 (K15791+K00658+K00382) K00252 (K07514,(K07515,K07511) K00022)	0.111111	FALSE	K00382,K00658
107	RF4	M00028	Ornithine biosynthesis, glutamate => ornithine	Amino acid metabolism	Arginine and proline metabolism	(K00618,K00619,K14681,K14682,K00620,K22477,K22478) ((K00930,K22478) K00145,K12659) (K00818,K00821) (K01438,K14677,K00620)	1	TRUE	K00145,K00619,K00620,K00821,K00930
108	RF4	M00844	Arginine biosynthesis, ornithine => arginine	Amino acid metabolism	Arginine and proline metabolism	K00611 K01940 (K01755,K14681)	1	TRUE	K00611,K01755,K01940
109	RF4	M00845	Arginine biosynthesis, glutamate => acetylcitrulline => arginine	Amino acid metabolism	Arginine and proline metabolism	K22478 K00145 K00821 K09065 K01438 K01940 K01755	0.571429	FALSE	K00145,K00821,K01755,K01940
110	RF4	M00029	Urea cycle	Amino acid metabolism	Arginine and proline metabolism	K01948 K00611 K01940 (K01755,K14681) K01476	0.8	TRUE	K00611,K01476,K01755,K01940
111	RF4	M00015	Proline biosynthesis, glutamate => proline	Amino acid metabolism	Arginine and proline metabolism	((K00931 K00147),K12657) K00286	1	TRUE	K00147,K00286,K00931
112	RF4	M00133	Polyamine biosynthesis, arginine => agmatine => putrescine => spermidine	Amino acid metabolism	Polyamine biosynthesis	(K01583,K01584,K01585,K02626) K01480 K01611 K00797	0.5	FALSE	K00797,K01480
113	RF4	M00134	Polyamine biosynthesis, arginine => ornithine => putrescine	Amino acid metabolism	Polyamine biosynthesis	K01476 K01581	0.5	FALSE	K01476
114	RF4	M00026	Histidine biosynthesis, PRPP => histidine	Amino acid metabolism	Histidine metabolism	(K00765-K02502) (K01523 K01496,K11755,K14152) (K01814,K24017) (K02501+K02500,K01663) ((K01693 K00817 (K04486,K05602,K18649)),(K01089 K00817)) (K00013,K14152)	0.777778	TRUE	K00013,K00765,K00765,K00817,K00817,K01523,K01693,K01814,K02500,K02500,K02501,K02501,K02502
115	RF4	M00022	Shikimate pathway, phosphoenolpyruvate + erythrose-4P => chorismate	Amino acid metabolism	Aromatic amino acid metabolism	(K01626,K03856,K13853) (((K01735,K13829) ((K03785,K03786) K00014,K13832)),K13830) ((K00891,K13829) (K00800,K24018),K13830) K01736	1	TRUE	K00014,K00800,K00891,K00891,K01626,K01626,K01735,K01736,K01736,K03786,K03856
116	RF4	M00023	Tryptophan biosynthesis, chorismate => tryptophan	Amino acid metabolism	Aromatic amino acid metabolism	(((K01657+K01658,K13503,K13501,K01656) K00766),K13497) (((K01817,K24017) (K01656,K01609)),K13498,K13501) (K01695+(K01696,K06001),K01694)	1	TRUE	K00766,K01609,K01657,K01658,K01695,K01696,K01817,K06001
117	RF4	M00024	Phenylalanine biosynthesis, chorismate => phenylpyruvate => phenylalanine	Amino acid metabolism	Aromatic amino acid metabolism	((K01850,K04092,K14187,K04093,K04516,K06208,K06209) (K01713,K04518,K05359),K14170) (K00832,K00838)	0.666667	FALSE	K04093,K04518,K14170
118	RF4	M00025	Tyrosine biosynthesis, chorismate => HPP => tyrosine	Amino acid metabolism	Aromatic amino acid metabolism	(((K01850,K04092,K14170,K04093,K04516,K06208,K06209) (K04517,K00211)),K14187) (K00832,K00838)	0.666667	FALSE	K04093,K04517,K14170
119	RF4	M00040	Tyrosine biosynthesis, chorismate => arogenate => tyrosine	Amino acid metabolism	Aromatic amino acid metabolism	(K01850,K04092,K14170) (K00832,K15849) (K00220,K24018,K15227)	0.333333	FALSE	K14170
120	RF4	M00038	Tryptophan metabolism, tryptophan => kynurenine => 2-aminomuconate	Amino acid metabolism	Aromatic amino acid metabolism	(K00453,K00463) (K01432,K14263,K07130) K00486 K01556 K00452 K03392 (K10217,K23234)	0.142857	FALSE	K07130
121	RF4	M00027	GABA (gamma-Aminobutyrate) shunt	Amino acid metabolism	Other amino acid metabolism	K01580 (K13524,K07250,K00823,K16871) (K00135,K00139,K17761)	0.666667	FALSE	K00135,K00823,K07250
122	RF4	M00055	N-glycan precursor biosynthesis	Glycan metabolism	Glycan biosynthesis	K01001 (K07432+K07441) K03842 K03843 K03844 K03845 K03846 K03847 K03846 K00729 K03848 K03849 K03850	0.0769231	FALSE	K00729
123	RF4	M00060	KDO2-lipid A biosynthesis, Raetz pathway, LpxL-LpxM type	Glycan metabolism	Lipopolysaccharide metabolism	K00677 K02535 K02536 (K03269,K09949) K00748 K00912 K02527 K02517 K02560	0.888889	TRUE	K00677,K00748,K00912,K02517,K02517,K02527,K02535,K02536,K03269
124	RF4	M00866	KDO2-lipid A biosynthesis, Raetz pathway, non-LpxL-LpxM type	Glycan metabolism	Lipopolysaccharide metabolism	K00677 (K02535,K16363) K02536 (K03269,K09949) K00748 K00912 K02527 K02517 K09778	0.888889	TRUE	K00677,K00748,K00912,K02517,K02517,K02527,K02535,K02536,K03269
125	RF4	M00063	CMP-KDO biosynthesis	Glycan metabolism	Lipopolysaccharide metabolism	K06041 K01627 K03270 K00979	1	TRUE	K00979,K01627,K03270,K06041
126	RF4	M00064	ADP-L-glycero-D-manno-heptose biosynthesis	Glycan metabolism	Lipopolysaccharide metabolism	K03271 (K03272,K21344) K03273 (K03272,K21345) K03274	0.8	TRUE	K03271,K03272,K03273,K21345
127	RF4	M00923	UDP-L-FucNAm biosynthesis	Glycan metabolism	Lipopolysaccharide metabolism	K15894 K19068 K24258 K24259	0.25	FALSE	K15894
128	RF4	M00127	Thiamine biosynthesis, prokaryotes, AIR (+ DXP/tyrosine) => TMP/TPP	Metabolism of cofactors and vitamins	Cofactor and vitamin metabolism	K03148+K03154 K03151 K03150 K03149 K03147 ((K00941 K00788),K14153,K21219) K00946	0.6875	FALSE	K00788,K00788,K00941,K00946,K03147,K03147,K03149,K03154,K03154,K14153
129	RF4	M00895	Thiamine biosynthesis, prokaryotes, AIR (+ DXP/glycine) => TMP/TPP	Metabolism of cofactors and vitamins	Cofactor and vitamin metabolism	K03148+K03154 K03151 K03153 K03149 K10810 K03147 K00941 K00788 K00946	0.611111	FALSE	K00788,K00788,K00941,K00946,K03147,K03147,K03149,K03154,K03154
130	RF4	M00896	Thiamine biosynthesis, archaea, AIR (+ NAD+) => TMP/TPP	Metabolism of cofactors and vitamins	Cofactor and vitamin metabolism	K22699 K03147 (K00941 (K00788,K21220),K21219) K00946	0.8	TRUE	K00788,K00788,K00941,K00946,K03147,K03147
131	RF4	M00897	Thiamine biosynthesis, plants, AIR (+ NAD+) => TMP/thiamine/TPP	Metabolism of cofactors and vitamins	Cofactor and vitamin metabolism	K03146 K03147 K14153 K22911 K00949	0.4	FALSE	K03147,K03147,K14153
132	RF4	M00899	Thiamine salvage pathway, HMP/HET => TMP	Metabolism of cofactors and vitamins	Cofactor and vitamin metabolism	K00878 ((K00941 K00788),K14153,K21219)	0.666667	FALSE	K00788,K00788,K00941,K14153
133	RF4	M00125	Riboflavin biosynthesis, plants and bacteria, GTP => riboflavin/FMN/FAD	Metabolism of cofactors and vitamins	Cofactor and vitamin metabolism	(K01497,K14652) (K01498 K00082,K11752) (K22912,K20860,K20861,K20862,K21063,K21064) (K02858,K14652) K00794 K00793 (K20884 K22949,K11753)	0.857143	TRUE	K00793,K00794,K01497,K02858,K11752,K11753,K14652
134	RF4	M00911	Riboflavin biosynthesis, fungi, GTP => riboflavin/FMN/FAD	Metabolism of cofactors and vitamins	Cofactor and vitamin metabolism	K01497 K14654 K14655 -- K02858 K00794 K00793 K00861 K00953	0.444444	FALSE	K00793,K00794,K01497,K02858
135	RF4	M00124	Pyridoxal-P biosynthesis, erythrose-4P => pyridoxal-P	Metabolism of cofactors and vitamins	Cofactor and vitamin metabolism	K03472 K03473 K00831 K00097 K03474 K00275	0.5	FALSE	K00097,K00275,K03474
136	RF4	M00115	NAD biosynthesis, aspartate => quinolinate => NAD	Metabolism of cofactors and vitamins	Cofactor and vitamin metabolism	(K00278,K06989) K03517 K00767 (K00969,K06210) (K01916,K01950)	1	TRUE	K00278,K00767,K00767,K00969,K01916,K01916,K03517
137	RF4	M00912	NAD biosynthesis, tryptophan => quinolinate => NAD	Metabolism of cofactors and vitamins	Cofactor and vitamin metabolism	(K00453,K00463) (K01432,K14263,K07130) K00486 K01556 K00452 K00767 (K00969,K06210) (K01916,K01950)	0.5	FALSE	K00767,K00767,K00969,K01916,K01916,K07130
138	RF4	M00119	Pantothenate biosynthesis, valine/L-aspartate => pantothenate	Metabolism of cofactors and vitamins	Cofactor and vitamin metabolism	K00826 K00606 K00077 K01579 (K01918,K13799)	0.8	TRUE	K00606,K00826,K00826,K01579,K01918
139	RF4	M00913	Pantothenate biosynthesis, 2-oxoisovalerate/spermine => pantothenate	Metabolism of cofactors and vitamins	Cofactor and vitamin metabolism	K00606 K00077 K13367 K00128 K01918	0.4	FALSE	K00606,K01918
140	RF4	M00120	Coenzyme A biosynthesis, pantothenate => CoA	Metabolism of cofactors and vitamins	Cofactor and vitamin metabolism	(K00867,K03525,K01947,K09680) ((K01922,K21977) K01598,K13038) (K02318,(K00954,K02201) K00859)	1	TRUE	K00859,K00954,K03525,K13038
141	RF4	M00914	Coenzyme A biosynthesis, archaea, 2-oxoisovalerate => 4-phosphopantoate => CoA	Metabolism of cofactors and vitamins	Cofactor and vitamin metabolism	K00606 K00077 K06982 K09722 K13038 K02201 K09735	0.285714	FALSE	K00606,K13038
142	RF4	M00572	Pimeloyl-ACP biosynthesis, BioC-BioH pathway, malonyl-ACP => pimeloyl-ACP	Metabolism of cofactors and vitamins	Cofactor and vitamin metabolism	K02169 (K00647,K09458) K00059 K02372 K00208 (K02170,K09789,K19560,K19561)	1	TRUE	K00059,K00059,K00208,K02169,K02170,K02372,K02372,K09458
143	RF4	M00123	Biotin biosynthesis, pimeloyl-ACP/CoA => biotin	Metabolism of cofactors and vitamins	Cofactor and vitamin metabolism	K00652 ((K00833,K19563) K01935,K19562) K01012	1	TRUE	K00652,K00652,K00833,K01012,K01935
144	RF4	M00573	Biotin biosynthesis, BioI pathway, long-chain-acyl-ACP => pimeloyl-ACP => biotin	Metabolism of cofactors and vitamins	Cofactor and vitamin metabolism	K16593 K00652 K19563 K01935 K01012	0.6	FALSE	K00652,K00652,K01012,K01935
145	RF4	M00577	Biotin biosynthesis, BioW pathway, pimelate => pimeloyl-CoA => biotin	Metabolism of cofactors and vitamins	Cofactor and vitamin metabolism	K01906 K00652 (K00833,K19563) K01935 K01012	0.8	TRUE	K00652,K00652,K00833,K01012,K01935
146	RF4	M00881	Lipoic acid biosynthesis, plants and bacteria, octanoyl-ACP => dihydrolipoyl-E2/H	Metabolism of cofactors and vitamins	Cofactor and vitamin metabolism	K03801 K03644	1	TRUE	K03644,K03801
147	RF4	M00882	Lipoic acid biosynthesis, eukaryotes, octanoyl-ACP => dihydrolipoyl-H	Metabolism of cofactors and vitamins	Cofactor and vitamin metabolism	K23735 K03644	0.5	FALSE	K03644
148	RF4	M00883	Lipoic acid biosynthesis, animals and bacteria, octanoyl-ACP => dihydrolipoyl-H => dihydrolipoyl-E2	Metabolism of cofactors and vitamins	Cofactor and vitamin metabolism	(K23735,K23734) K03644 (K10105,K16869)	0.666667	FALSE	K03644,K23734
149	RF4	M00884	Lipoic acid biosynthesis, octanoyl-CoA => dihydrolipoyl-E2	Metabolism of cofactors and vitamins	Cofactor and vitamin metabolism	K23750 K03644	0.5	FALSE	K03644
150	RF4	M00126	Tetrahydrofolate biosynthesis, GTP => THF	Metabolism of cofactors and vitamins	Cofactor and vitamin metabolism	(K01495,K09007,K22391) (K01077,K01113,(K08310,K19965)) ((K13939,(K13940,K01633 K00950) K00796),(K01633 K13941)) (K11754,K20457) (K00287,K13998)	0.714286	FALSE	K00287,K00796,K00950,K09007,K11754,K22391
151	RF4	M00840	Tetrahydrofolate biosynthesis, mediated by ribA and trpF, GTP => THF	Metabolism of cofactors and vitamins	Cofactor and vitamin metabolism	K14652 K22100 -- K01633 K13941 K22099 K00287	0.285714	FALSE	K00287,K14652
152	RF4	M00841	Tetrahydrofolate biosynthesis, mediated by PTPS, GTP => THF	Metabolism of cofactors and vitamins	Cofactor and vitamin metabolism	K01495 K22101 K13941 K11754 K13998	0.2	FALSE	K11754
153	RF4	M00842	Tetrahydrobiopterin biosynthesis, GTP => BH4	Metabolism of cofactors and vitamins	Cofactor and vitamin metabolism	K01495 K01737 K00072	0.333333	FALSE	K01737
154	RF4	M00843	L-threo-Tetrahydrobiopterin biosynthesis, GTP => L-threo-BH4	Metabolism of cofactors and vitamins	Cofactor and vitamin metabolism	K01495 K01737 K17745	0.333333	FALSE	K01737
155	RF4	M00880	Molybdenum cofactor biosynthesis, GTP => molybdenum cofactor	Metabolism of cofactors and vitamins	Cofactor and vitamin metabolism	((K03639 K03637),K20967) (K03635,K21142) (((K03831,K03638) K03750),K15376)	0.8	TRUE	K03637,K03639,K03639,K03750,K03750,K03750,K03831
156	RF4	M00140	C1-unit interconversion, prokaryotes	Metabolism of cofactors and vitamins	Cofactor and vitamin metabolism	K00600 (K01491,(K00300 K01500)) K01938	0.666667	FALSE	K00600,K01491,K01491
157	RF4	M00141	C1-unit interconversion, eukaryotes	Metabolism of cofactors and vitamins	Cofactor and vitamin metabolism	K00600 (K00288,(K13403 K13402))	0.5	FALSE	K00600
158	RF4	M00846	Siroheme biosynthesis, glutamyl-tRNA => siroheme	Metabolism of cofactors and vitamins	Cofactor and vitamin metabolism	K02492 K01845 K01698 K01749 (K01719,K13542,K13543) (K02302,(K00589,K02303,K02496,K13542,K13543)+K02304-K03794)	1	TRUE	K01698,K01719,K01749,K01845,K02303,K02304,K02492,K03794,K13542
159	RF4	M00868	Heme biosynthesis, animals and fungi, glycine => heme	Metabolism of cofactors and vitamins	Cofactor and vitamin metabolism	K00643 K01698 K01749 K01719 K01599 K00228 K00231 K01772	0.75	TRUE	K00231,K01599,K01698,K01719,K01749,K01772
160	RF4	M00121	Heme biosynthesis, plants and bacteria, glutamate => heme	Metabolism of cofactors and vitamins	Cofactor and vitamin metabolism	K01885 K02492 K01845 K01698 K01749 (K01719,K13542,K13543) K01599 (K00228,K02495) (K00230,K00231,K08973) K01772	1	TRUE	K00231,K01599,K01698,K01719,K01749,K01772,K01845,K01885,K02492,K02495,K13542
161	RF4	M00926	Heme biosynthesis, bacteria, glutamyl-tRNA => coproporphyrin III => heme	Metabolism of cofactors and vitamins	Cofactor and vitamin metabolism	K02492 K01845 K01698 K01749 (K01719,K13542) K01599 K00231 K01772 K00435	0.888889	TRUE	K00231,K01599,K01698,K01719,K01749,K01772,K01845,K02492,K13542
162	RF4	M00847	Heme biosynthesis, archaea, siroheme => heme	Metabolism of cofactors and vitamins	Cofactor and vitamin metabolism	K22225 K22226 K22227	0.333333	FALSE	K22227
163	RF4	M00924	Cobalamin biosynthesis, anaerobic, uroporphyrinogen III => sirohydrochlorin => cobyrinate a,c-diamide	Metabolism of cofactors and vitamins	Cofactor and vitamin metabolism	(K02302,(K02303,K13542) K02304) (K02190,K03795,K22011) K03394 (K05934,K13541,K21479) K05936 (K02189,K13541) K02188 K05895 (K02191 K03399,K00595) K06042 K02224	0.916667	TRUE	K00595,K02188,K02189,K02191,K02224,K02303,K02304,K03394,K03795,K05934,K05936,K06042,K13542
164	RF4	M00925	Cobalamin biosynthesis, aerobic, uroporphyrinogen III => precorrin 2 => cobyrinate a,c-diamide	Metabolism of cofactors and vitamins	Cofactor and vitamin metabolism	(K02303,K13542) (K03394,K13540) K02229 (K05934,K13540,K13541) K05936 K02228 K05895 K00595 K06042 K02224 K02230+K09882+K09883	0.69697	FALSE	K00595,K02224,K02303,K03394,K05934,K05936,K06042,K09882,K09883,K13542
165	RF4	M00122	Cobalamin biosynthesis, cobyrinate a,c-diamide => cobalamin	Metabolism of cofactors and vitamins	Cofactor and vitamin metabolism	(K00798,K19221) K02232 (K02225,K02227) K02231 K00768 (K02226,K22316) K02233	1	TRUE	K00768,K02226,K02227,K02231,K02232,K02233,K19221,K19221
166	RF4	M00117	Ubiquinone biosynthesis, prokaryotes, chorismate (+ polyprenyl-PP) => ubiquinol	Metabolism of cofactors and vitamins	Cofactor and vitamin metabolism	(K03181,K18240) K03179 (K03182+K03186) K18800 K00568 K03185 K03183 K03184 K00568	0.333333	FALSE	K03179,K03182,K03182,K03183,K03186
167	RF4	M00116	Menaquinone biosynthesis, chorismate (+ polyprenyl-PP) => menaquinol	Metabolism of cofactors and vitamins	Cofactor and vitamin metabolism	K02552 K02551 K08680 K02549 K01911 K01661 K19222 K02548 K03183	0.111111	FALSE	K03183
168	RF4	M00930	Menaquinone biosynthesis, futalosine pathway	Metabolism of cofactors and vitamins	Cofactor and vitamin metabolism	K11782 K18285 (K18286,K20810) K11783 K11784 K11785	1	TRUE	K11782,K11783,K11784,K11785,K18285,K20810
169	RF4	M00931	Menaquinone biosynthesis, modified futalosine pathway	Metabolism of cofactors and vitamins	Cofactor and vitamin metabolism	K11782 K18285 K18284 K11784 K11785	0.8	TRUE	K11782,K11784,K11785,K18285
170	RF4	M00095	C5 isoprenoid biosynthesis, mevalonate pathway	Biosynthesis of terpenoids and polyketides	Terpenoid backbone biosynthesis	K00626 K01641 K00021 K00869 (K00938,K13273) K01597 K01823	0.142857	FALSE	K00626,K00626
171	RF4	M00849	C5 isoprenoid biosynthesis, mevalonate pathway, archaea	Biosynthesis of terpenoids and polyketides	Terpenoid backbone biosynthesis	K00626 K01641 (K00021,K00054) ((K00869 K17942),(K18689 K18690 K22813)) K06981 K01823	0.142857	FALSE	K00626,K00626
172	RF4	M00096	C5 isoprenoid biosynthesis, non-mevalonate pathway	Biosynthesis of terpenoids and polyketides	Terpenoid backbone biosynthesis	K01662 K00099 (K00991,K12506) K00919 (K01770,K12506) K03526 K03527 K01823	0.875	TRUE	K00099,K00919,K00991,K01662,K01662,K01770,K03526,K03527
173	RF4	M00364	C10-C20 isoprenoid biosynthesis, bacteria	Biosynthesis of terpenoids and polyketides	Terpenoid backbone biosynthesis	K01823 (K00795,K13789,K13787)	0.5	FALSE	K00795,K13789
174	RF4	M00366	C10-C20 isoprenoid biosynthesis, plants	Biosynthesis of terpenoids and polyketides	Terpenoid backbone biosynthesis	K01823 K14066 K00787 K13789	0.25	FALSE	K13789
175	RF4	M00778	Type II polyketide backbone biosynthesis, acyl-CoA + malonyl-CoA => polyketide	Biosynthesis of terpenoids and polyketides	Type II polyketide biosynthesis	K05551+K05552+K05553 -K12420 ((K05554,K14249,K15884,K15885) (K05555,K14250),K15886)	0.333333	FALSE	K05555
176	RF4	M00793	dTDP-L-rhamnose biosynthesis	Biosynthesis of terpenoids and polyketides	Polyketide sugar unit biosynthesis	K00973 K01710 (K01790 K00067,K23987)	0.75	TRUE	K00067,K00973,K01710
177	RF4	M00848	Aurachin biosynthesis, anthranilate => aurachin A	Biosynthesis of other secondary metabolites	Biosynthesis of other antibiotics	K09460 K02078+K14245+K14246+K22798 K22799 K22800 K21272 K21271 K22801 K22802	0.03125	FALSE	K02078,K02078
178	RF4	M00568	Catechol ortho-cleavage, catechol => 3-oxoadipate	Xenobiotics biodegradation	Aromatics degradation	K03381 K01856 K03464 (K01055,K14727)	0.25	FALSE	K01055
179	RF4	M00569	Catechol meta-cleavage, catechol => acetyl-CoA / 4-methylcatechol => propanoyl-CoA	Xenobiotics biodegradation	Aromatics degradation	(K00446,K07104) ((K10217 K01821 K01617),K10216) (K18364,K02554) (K18365,K01666) (K18366,K04073)	0.142857	FALSE	K01821,K01821
180	RF4	M00540	Benzoate degradation, cyclohexanecarboxylic acid =>pimeloyl-CoA	Xenobiotics biodegradation	Aromatics degradation	K04116 K04117 K07534 K07535 K07536	0.2	FALSE	K07535
181	RF4	M00878	Phenylacetate degradation, phenylaxetate => acetyl-CoA/succinyl-CoA	Xenobiotics biodegradation	Aromatics degradation	K01912 K02609+K02610+K02611+K02612+K02613 K15866 K02618 K02615 K01692 K00074	0.428571	FALSE	K00074,K01692,K01692,K01912,K01912,K01912,K01912
182	RF4	M00850	Vibrio cholerae pathogenicity signature, cholera toxins	Gene set	Pathogenicity	(K10928+K10929) K10954 K10952 K10953 K10948 K11018	0.166667	FALSE	K10954
183	RF4	M00575	Pertussis pathogenicity signature, T1SS	Gene set	Pathogenicity	K22944 K11004 K07389 K11003 K12340	0.2	FALSE	K12340,K12340,K12340,K12340,K12340
184	RF4	M00745	Imipenem resistance, repression of porin OprD	Gene set	Drug resistance	(K18072 K18073),(K07644 K07665),K18297 K18093	0.666667	FALSE	K07644,K07644,K07665,K07665
185	RF4	M00651	Vancomycin resistance, D-Ala-D-Lac type	Gene set	Drug resistance	(K18345 K18344 K07260 K18346),(K18351 K18352 K18354 K18353) (K18347 K15739 K08641)	0.142857	FALSE	K18353,K18353
186	RF4	M00725	Cationic antimicrobial peptide (CAMP) resistance, dltABCD operon	Gene set	Drug resistance	K19077 K19078 K03367+K03739+K14188+K03740	0.0833333	FALSE	K14188
187	RF4	M00718	Multidrug resistance, efflux pump MexAB-OprM	Gene set	Drug resistance	K18131 K03585+K18138+K18139	0.5	FALSE	K03585,K03585,K03585,K18138,K18139,K18139,K18139
188	RF4	M00643	Multidrug resistance, efflux pump MexXY-OprM	Gene set	Drug resistance	K18129 K18094+K18095+K18139	0.166667	FALSE	K18139,K18139,K18139
189	RF4	M00696	Multidrug resistance, efflux pump AcrEF-TolC	Gene set	Drug resistance	K18140 K18141+K18142+K12340	0.166667	FALSE	K12340,K12340,K12340,K12340,K12340
190	RF4	M00697	Multidrug resistance, efflux pump MdtEF-TolC	Gene set	Drug resistance	K07690 K18898+K18899+K12340	0.166667	FALSE	K12340,K12340,K12340,K12340,K12340
191	RF4	M00611	Oxygenic photosynthesis in plants and cyanobacteria	Module set	Metabolic capacity	(M00161,M00163) M00165	0.363636	FALSE	K00134,K00134,K00615,K00615,K00615,K00927,K01624,K01808,K03841
192	RF4	M00612	Anoxygenic photosynthesis in purple bacteria	Module set	Metabolic capacity	M00597 M00165	0.363636	FALSE	K00134,K00134,K00615,K00615,K00615,K00927,K01624,K01808,K03841
193	RF4	M00613	Anoxygenic photosynthesis in green nonsulfur bacteria	Module set	Metabolic capacity	M00597 M00376	0.153846	FALSE	K00239,K00240,K00241,K00244,K00244,K00244,K01676,K01848,K01849,K01961,K01962,K01963,K02160,K02160,K05606,K11942
194	RF4	M00614	Anoxygenic photosynthesis in green sulfur bacteria	Module set	Metabolic capacity	M00598 M00173	0.454545	FALSE	K00024,K00031,K00174,K00174,K00175,K00175,K00176,K00176,K00177,K00177,K00239,K00240,K00241,K00244,K00244,K00244,K01006,K01595,K01676,K01681,K01682,K01902,K01902,K01903,K01903,K01958,K03737,K03737,K03737
195	RF4	M00617	Methanogen	Module set	Metabolic capacity	M00567,M00357,M00356,M00563	0.4	FALSE	K00925,K00925,K01895,K03388,K03389,K03390
196	RF4	M00618	Acetogen	Module set	Metabolic capacity	M00377 M00579	0.464286	FALSE	K00198,K00297,K00925,K00925,K01491,K01491,K15022
197	RF4	M00615	Nitrate assimilation	Module set	Metabolic capacity	(K02575,K15576+K15577+K15578-K15579) M00531	0.5	FALSE	K02575
198	RF4	M00616	Sulfate-sulfur assimilation	Module set	Metabolic capacity	(K02048,K23163)+K02046+K02047+K02045 M00176	0.708333	FALSE	K00390,K00955,K00956,K00957,K00957,K02045,K02046,K02047
0	RG3	M00001	Glycolysis (Embden-Meyerhof pathway), glucose => pyruvate	Carbohydrate metabolism	Central carbohydrate metabolism	(K00844,K12407,K00845,K00886,K08074,K00918) (K01810,K06859,K13810,K15916) (K00850,K16370,K21071,K00918) (K01623,K01624,K11645,K16305,K16306) K01803 ((K00134,K00150) K00927,K11389) (K01834,K15633,K15634,K15635) K01689 (K00873,K12406)	1	TRUE	K00134,K00134,K00845,K00845,K00850,K00873,K00927,K01624,K01689,K01803,K01810,K01834,K15633,K15635,K21071,K21071
1	RG3	M00002	Glycolysis, core module involving three-carbon compounds	Carbohydrate metabolism	Central carbohydrate metabolism	K01803 ((K00134,K00150) K00927,K11389) (K01834,K15633,K15634,K15635) K01689 (K00873,K12406)	1	TRUE	K00134,K00134,K00873,K00927,K01689,K01803,K01834,K15633,K15635
2	RG3	M00003	Gluconeogenesis, oxaloacetate => fructose-6P	Carbohydrate metabolism	Central carbohydrate metabolism	(K01596,K01610) K01689 (K01834,K15633,K15634,K15635) K00927 (K00134,K00150) K01803 ((K01623,K01624,K11645) (K03841,K02446,K11532,K01086,K04041),K01622)	1	TRUE	K00134,K00134,K00927,K01596,K01610,K01624,K01689,K01803,K01834,K03841,K15633,K15635
3	RG3	M00307	Pyruvate oxidation, pyruvate => acetyl-CoA	Carbohydrate metabolism	Central carbohydrate metabolism	((K00163,K00161+K00162)+K00627+K00382-K13997),K00169+K00170+K00171+(K00172,K00189),K03737	1	TRUE	K00161,K00161,K00162,K00382,K00627,K00627,K03737,K03737,K03737
4	RG3	M00009	Citrate cycle (TCA cycle, Krebs cycle)	Carbohydrate metabolism	Central carbohydrate metabolism	(K01647,K05942) (K01681,K01682) (K00031,K00030) (K00164+K00658+K00382,K00174+K00175-K00177-K00176) (K01902+K01903,K01899+K01900,K18118) (K00234+K00235+K00236+K00237,K00239+K00240+K00241-(K00242,K18859,K18860),K00244+K00245+K00246-K00247) (K01676,K01679,K01677+K01678) (K00026,K00025,K00024,K00116)	1	TRUE	K00024,K00031,K00164,K00174,K00174,K00175,K00175,K00176,K00176,K00177,K00177,K00239,K00240,K00241,K00244,K00244,K00244,K00382,K00658,K01647,K01676,K01681,K01682,K01902,K01902,K01902,K01903,K01903,K01903
5	RG3	M00010	Citrate cycle, first carbon oxidation, oxaloacetate => 2-oxoglutarate	Carbohydrate metabolism	Central carbohydrate metabolism	(K01647,K05942) (K01681,K01682) (K00031,K00030)	1	TRUE	K00031,K01647,K01681,K01682
6	RG3	M00011	Citrate cycle, second carbon oxidation, 2-oxoglutarate => oxaloacetate	Carbohydrate metabolism	Central carbohydrate metabolism	(K00164+K00658+K00382,K00174+K00175-K00177-K00176) (K01902+K01903,K01899+K01900,K18118) (K00234+K00235+K00236+K00237,K00239+K00240+K00241-(K00242,K18859,K18860),K00244+K00245+K00246-K00247) (K01676,K01679,K01677+K01678) (K00026,K00025,K00024,K00116)	1	TRUE	K00024,K00164,K00174,K00174,K00175,K00175,K00176,K00176,K00177,K00177,K00239,K00240,K00241,K00244,K00244,K00244,K00382,K00658,K01676,K01902,K01902,K01902,K01903,K01903,K01903
7	RG3	M00004	Pentose phosphate pathway (Pentose phosphate cycle)	Carbohydrate metabolism	Central carbohydrate metabolism	(K13937,((K00036,K19243) (K01057,K07404))) K00033 K01783 (K01807,K01808) K00615 K00616 (K01810,K06859,K13810,K15916)	0.75	TRUE	K00615,K00615,K00615,K00616,K01783,K01808,K01810,K07404
8	RG3	M00006	Pentose phosphate pathway, oxidative phase, glucose 6P => ribulose 5P	Carbohydrate metabolism	Central carbohydrate metabolism	(K13937,((K00036,K19243) (K01057,K07404))) K00033	0.333333	FALSE	K07404
9	RG3	M00007	Pentose phosphate pathway, non-oxidative phase, fructose 6P => ribose 5P	Carbohydrate metabolism	Central carbohydrate metabolism	K00615 (K00616,K13810) K01783 (K01807,K01808)	1	TRUE	K00615,K00615,K00615,K00616,K01783,K01808
10	RG3	M00005	PRPP biosynthesis, ribose 5P => PRPP	Carbohydrate metabolism	Central carbohydrate metabolism	K00948	1	TRUE	K00948
11	RG3	M00008	Entner-Doudoroff pathway, glucose-6P => glyceraldehyde-3P + pyruvate	Carbohydrate metabolism	Central carbohydrate metabolism	K00036 (K01057,K07404) K01690 K01625	0.25	FALSE	K07404
12	RG3	M00308	Semi-phosphorylative Entner-Doudoroff pathway, gluconate => glycerate-3P	Carbohydrate metabolism	Central carbohydrate metabolism	K05308 K00874 K01625 (K00134 K00927,K00131,K18978)	0.4	FALSE	K00131,K00134,K00134,K00927
13	RG3	M00633	Semi-phosphorylative Entner-Doudoroff pathway, gluconate/galactonate => glycerate-3P	Carbohydrate metabolism	Central carbohydrate metabolism	K05308 K18126 K11395 (K00131,K18978)	0.25	FALSE	K00131
14	RG3	M00309	Non-phosphorylative Entner-Doudoroff pathway, gluconate/galactonate => glycerate	Carbohydrate metabolism	Central carbohydrate metabolism	K05308 (K11395,K18127) (K18020+K18021+K18022,K18128,K03738)	0.333333	FALSE	K03738,K03738,K03738,K03738,K03738,K03738,K03738,K03738
15	RG3	M00014	Glucuronate pathway (uronate pathway)	Carbohydrate metabolism	Other carbohydrate metabolism	K00012 ((K12447 K16190),(K00699 (K01195,K14756))) K00002 K13247 -- K03331 (K05351,K00008) K00854	0.111111	FALSE	K00012
16	RG3	M00632	Galactose degradation, Leloir pathway, galactose => alpha-D-glucose-1P	Carbohydrate metabolism	Other carbohydrate metabolism	K01785 K00849 K00965 K01784	0.75	TRUE	K00849,K00965,K01784,K01784
17	RG3	M00552	D-galactonate degradation, De Ley-Doudoroff pathway, D-galactonate => glycerate-3P	Carbohydrate metabolism	Other carbohydrate metabolism	K01684 K00883 K01631 K00134 K00927	0.4	FALSE	K00134,K00134,K00927
18	RG3	M00129	Ascorbate biosynthesis, animals, glucose-1P => ascorbate	Carbohydrate metabolism	Other carbohydrate metabolism	K00963 K00012 K00699 K01195 K00002 K01053 K00103	0.285714	FALSE	K00012,K00963
19	RG3	M00854	Glycogen biosynthesis, glucose-1P => glycogen/starch	Carbohydrate metabolism	Other carbohydrate metabolism	(K00963 (K00693+K00750,K16150,K16153,K13679,K20812)),(K00975 (K00703,K13679,K20812)) (K00700,K16149)	1	TRUE	K00700,K00703,K00703,K00963,K00975
20	RG3	M00855	Glycogen degradation, glycogen => glucose-6P	Carbohydrate metabolism	Other carbohydrate metabolism	(K00688,K16153) (K01196,((K00705,K22451) (K02438,K01200))) (K15779,K01835,K15778)	0.75	TRUE	K00688,K00688,K00688,K00705,K01835,K22451
21	RG3	M00565	Trehalose biosynthesis, D-glucose 1P => trehalose	Carbohydrate metabolism	Other carbohydrate metabolism	K00975 K00703 (K00700,K16149) K01214 K06044 K01236	1	TRUE	K00700,K00703,K00703,K00975,K01214,K01236,K01236,K06044
22	RG3	M00549	Nucleotide sugar biosynthesis, glucose => UDP-glucose	Carbohydrate metabolism	Other carbohydrate metabolism	(K00844,K00845,K12407,K00886) (K01835,K15779,K15778) (K00963,K12447)	1	TRUE	K00845,K00845,K00963,K01835
23	RG3	M00554	Nucleotide sugar biosynthesis, galactose => UDP-galactose	Carbohydrate metabolism	Other carbohydrate metabolism	K00849 K00965	1	TRUE	K00849,K00965
24	RG3	M00892	UDP-N-acetyl-D-glucosamine biosynthesis, eukaryotes, glucose => UDP-GlcNAc	Carbohydrate metabolism	Other carbohydrate metabolism	(K00844,K12407,K00845) K01810 K00820 K00621 K01836 K00972	0.5	FALSE	K00820,K00845,K00845,K01810
25	RG3	M00909	UDP-N-acetyl-D-glucosamine biosynthesis, prokaryotes, glucose => UDP-GlcNAc	Carbohydrate metabolism	Other carbohydrate metabolism	K00845 (K01810,K13810,K15916) K00820 K03431 K04042	1	TRUE	K00820,K00845,K00845,K01810,K03431,K04042
26	RG3	M00012	Glyoxylate cycle	Carbohydrate metabolism	Other carbohydrate metabolism	K01647 (K01681,K01682) K01637 (K01638,K19282) (K00026,K00025,K00024)	0.6	FALSE	K00024,K01647,K01681,K01682
27	RG3	M00373	Ethylmalonyl pathway	Carbohydrate metabolism	Other carbohydrate metabolism	K00626 K00023 K17865 K14446 K14447 K14448 K14449 K08691 K14451 K01965+K01966 K05606 K01847	0.166667	FALSE	K00626,K00626,K00626,K00626,K00626,K05606
28	RG3	M00740	Methylaspartate cycle	Carbohydrate metabolism	Other carbohydrate metabolism	K01647 K01681 K00031 K00261 K19268+K01846 K04835 K19280 K14449 K19281 K19282 K00024	0.363636	FALSE	K00024,K00031,K01647,K01681
29	RG3	M00532	Photorespiration	Carbohydrate metabolism	Other carbohydrate metabolism	(K01601-K01602) K19269 K11517 K03781 K14272 K00600 K00830 (K15893,K15919) K15918 K00281+K00605+K00382+K02437	0.175	FALSE	K00382,K00600,K00605,K02437,K02437
30	RG3	M00013	Malonate semialdehyde pathway, propanoyl-CoA => acetyl-CoA	Carbohydrate metabolism	Other carbohydrate metabolism	(K00248,K00232) (K07511,K14729) K05605 K23146 K00140	0.2	FALSE	K00248
31	RG3	M00741	Propanoyl-CoA metabolism, propanoyl-CoA => succinyl-CoA	Carbohydrate metabolism	Other carbohydrate metabolism	(K01965+K01966,K11263+(K18472,K19312+K22568),K01964+K15036+K15037) K05606 (K01847,K01848+K01849)	0.666667	FALSE	K01848,K01849,K05606
32	RG3	M00131	Inositol phosphate metabolism, Ins(1,3,4,5)P4 => Ins(1,3,4)P3 => myo-inositol	Carbohydrate metabolism	Other carbohydrate metabolism	K01106 K01107 K01109 K01092	0.25	FALSE	K01092
33	RG3	M00165	Reductive pentose phosphate cycle (Calvin cycle)	Energy metabolism	Carbon fixation	K00855 (K01601-K01602) K00927 (K05298,K00150,K00134) (K01623,K01624) (K03841,K02446,K11532,K01086) K00615 (K01623,K01624) (K01100,K11532,K01086) K00615 (K01807,K01808)	0.727273	FALSE	K00134,K00134,K00615,K00615,K00615,K00927,K01624,K01808,K03841
34	RG3	M00166	Reductive pentose phosphate cycle, ribulose-5P => glyceraldehyde-3P	Energy metabolism	Carbon fixation	K00855 (K01601-K01602) K00927 (K05298,K00150,K00134)	0.5	FALSE	K00134,K00134,K00927
35	RG3	M00167	Reductive pentose phosphate cycle, glyceraldehyde-3P => ribulose-5P	Energy metabolism	Carbon fixation	(K01623,K01624) (K03841,K02446,K11532,K01086) K00615 (K01623,K01624) (K01100,K11532,K01086) K00615 (K01807,K01808)	0.857143	TRUE	K00615,K00615,K00615,K01624,K01808,K03841
36	RG3	M00168	CAM (Crassulacean acid metabolism), dark	Energy metabolism	Carbon fixation	K01595 (K00025,K00026,K00024)	1	TRUE	K00024,K01595
37	RG3	M00169	CAM (Crassulacean acid metabolism), light	Energy metabolism	Carbon fixation	K00029 K01006	1	TRUE	K00029,K00029,K00029,K00029,K01006
38	RG3	M00172	C4-dicarboxylic acid cycle, NADP - malic enzyme type	Energy metabolism	Carbon fixation	K01595 K00051 K00029 K01006	0.75	TRUE	K00029,K00029,K00029,K00029,K01006,K01595
39	RG3	M00171	C4-dicarboxylic acid cycle, NAD - malic enzyme type	Energy metabolism	Carbon fixation	K01595 K14454 K14455 (K00025,K00026) K00028 (K00814,K14272) K01006	0.285714	FALSE	K01006,K01595
40	RG3	M00170	C4-dicarboxylic acid cycle, phosphoenolpyruvate carboxykinase type	Energy metabolism	Carbon fixation	K01595 K14454 K14455 K01610	0.5	FALSE	K01595,K01610
41	RG3	M00173	Reductive citrate cycle (Arnon-Buchanan cycle)	Energy metabolism	Carbon fixation	(K00169+K00170+K00171+K00172,K03737) ((K01007,K01006) K01595,K01959+K01960,K01958) K00024 (K01676,K01679,K01677+K01678) (K00239+K00240-K00241-K00242,K00244+K00245-K00246-K00247,K18556+K18557+K18558+K18559+K18560) (K01902+K01903) (K00174+K00175-K00177-K00176) K00031 (K01681,K01682) (K15230+K15231,K15232+K15233 K15234)	0.909091	TRUE	K00024,K00031,K00174,K00174,K00175,K00175,K00176,K00176,K00177,K00177,K00239,K00240,K00241,K00244,K00244,K00244,K01006,K01595,K01676,K01681,K01682,K01902,K01902,K01902,K01903,K01903,K01903,K01958,K03737,K03737,K03737
42	RG3	M00376	3-Hydroxypropionate bi-cycle	Energy metabolism	Carbon fixation	(K02160+K01961+K01962+K01963) K14468 K14469 K15052 K05606 (K01847,K01848+K01849) (K14471+K14472) (K00239+K00240+K00241) K01679 K08691 K14449 K14470 K09709	0.307692	FALSE	K00239,K00240,K00241,K01848,K01849,K01961,K01962,K01963,K02160,K02160,K05606
43	RG3	M00375	Hydroxypropionate-hydroxybutylate cycle	Energy metabolism	Carbon fixation	(K01964+K15037+K15036) K15017 K15039 K15018 K15019 K15020 K05606 (K01848+K01849) (K15038,K15017) K14465 (K14466,K18861) K14534 K15016 K00626	0.214286	FALSE	K00626,K00626,K00626,K00626,K00626,K01848,K01849,K05606
44	RG3	M00374	Dicarboxylate-hydroxybutyrate cycle	Energy metabolism	Carbon fixation	(K00169+K00170+K00171+K00172) K01007 K01595 K00024 (K01677+K01678) (K00239+K00240-K00241-K18860) (K01902+K01903) (K15038,K15017) K14465 (K14467,K18861) K14534 K15016 K00626	0.384615	FALSE	K00024,K00239,K00240,K00241,K00626,K00626,K00626,K00626,K00626,K01595,K01902,K01902,K01902,K01903,K01903,K01903
45	RG3	M00377	Reductive acetyl-CoA pathway (Wood-Ljungdahl pathway)	Energy metabolism	Carbon fixation	K00198 K05299-K15022 K01938 K01491 K00297 K15023 K14138+K00197+K00194	0.428571	FALSE	K00198,K00297,K01491,K01491,K15022,K15022
46	RG3	M00579	Phosphate acetyltransferase-acetate kinase pathway, acetyl-CoA => acetate	Energy metabolism	Carbon fixation	(K00625,K13788,K15024) K00925	0.5	FALSE	K00925,K00925
47	RG3	M00620	Incomplete reductive citrate cycle, acetyl-CoA => oxoglutarate	Energy metabolism	Carbon fixation	(K00169+K00170+K00171+K00172) (K01959+K01960) K00024 (K01677+K01678) (K18209+K18210) (K01902+K01903) (K00174+K00175+K00176+K00177)	0.428571	FALSE	K00024,K00174,K00174,K00175,K00175,K00176,K00176,K00177,K00177,K01902,K01902,K01902,K01903,K01903,K01903
48	RG3	M00567	Methanogenesis, CO2 => methane	Energy metabolism	Methane metabolism	(K00200+K00201+K00202+K00203-K11261+(K00205,K11260,K00204)) K00672 K01499 (K00319,K13942) K00320 (K00577+K00578+K00579+K00580+K00581-K00582-K00583+K00584) (K00399+K00401+K00402) (K22480+K22481+K22482,K03388+K03389+K03390,K08264+K08265,K03388+K03389+K03390+K14127+(K14126+K14128,K22516+K00125))	0.125	FALSE	K00125,K03388,K03388,K03389,K03390,K08264,K08264,K08264,K08264,K08264,K08264,K08264,K08264,K08264,K14127,K14127
49	RG3	M00357	Methanogenesis, acetate => methane	Energy metabolism	Methane metabolism	((K00925 K00625),K01895) (K00193+K00197+K00194) (K00577+K00578+K00579+K00580+K00581-K00582-K00583+K00584) (K00399+K00401+K00402) (K22480+K22481+K22482,K03388+K03389+K03390,K08264+K08265,K03388+K03389+K03390+K14127+(K14126+K14128,K22516+K00125))	0.4	FALSE	K00125,K00925,K00925,K01895,K03388,K03388,K03389,K03390,K08264,K08264,K08264,K08264,K08264,K08264,K08264,K08264,K08264,K14127,K14127
50	RG3	M00356	Methanogenesis, methanol => methane	Energy metabolism	Methane metabolism	K14080+K04480+K14081 K00399+K00401+K00402 (K22480+K22481+K22482,K03388+K03389+K03390,K08264+K08265,K03388+K03389+K03390+K14127+(K14126+K14128,K22516+K00125))	0.444444	FALSE	K00125,K03388,K03388,K03389,K03390,K08264,K08264,K08264,K08264,K08264,K08264,K08264,K08264,K08264,K14080,K14127,K14127
51	RG3	M00563	Methanogenesis, methylamine/dimethylamine/trimethylamine => methane	Energy metabolism	Methane metabolism	K14082 ((K16177-K16176),(K16179-K16178),(K14084-K14083)) K00399+K00401+K00402 (K22480+K22481+K22482,K03388+K03389+K03390,K08264+K08265,K03388+K03389+K03390+K14127+(K14126+K14128,K22516+K00125))	0.5	FALSE	K00125,K03388,K03388,K03389,K03390,K08264,K08264,K08264,K08264,K08264,K08264,K08264,K08264,K08264,K14127,K14127,K16179
52	RG3	M00346	Formaldehyde assimilation, serine pathway	Energy metabolism	Methane metabolism	K00600 K00830 K00018 K11529 K01689 K01595 K00024 K08692+K14067 K08691	0.666667	FALSE	K00018,K00018,K00024,K00600,K01595,K01689,K11529
53	RG3	M00345	Formaldehyde assimilation, ribulose monophosphate pathway	Energy metabolism	Methane metabolism	(((K08093,K13812) K08094),K13831) (K00850,K16370) K01624	0.666667	FALSE	K00850,K01624
54	RG3	M00344	Formaldehyde assimilation, xylulose monophosphate pathway	Energy metabolism	Methane metabolism	K17100 K00863 K01624 K03841	0.5	FALSE	K01624,K03841
55	RG3	M00175	Nitrogen fixation, nitrogen => ammonia	Energy metabolism	Nitrogen metabolism	K02588+K02586+K02591-K00531,K22896+K22897+K22898+K22899	1	TRUE	K02586,K02588,K02588,K02591,K02591,K02591,K02591
56	RG3	M00530	Dissimilatory nitrate reduction, nitrate => ammonia	Energy metabolism	Nitrogen metabolism	(K00370+K00371+K00374,K02567+K02568) (K00362+K00363,K03385+K15876)	0.75	TRUE	K00370,K00371,K00374,K03385,K03385,K03385
57	RG3	M00529	Denitrification, nitrate => nitrogen	Energy metabolism	Nitrogen metabolism	(K00370+K00371+K00374,K02567+K02568) (K00368,K15864) (K04561+K02305) K00376	0.5	FALSE	K00370,K00371,K00374,K02305,K04561,K04561
58	RG3	M00528	Nitrification, ammonia => nitrite	Energy metabolism	Nitrogen metabolism	K10944+K10945+K10946 K10535	0.5	FALSE	K10535,K10535
59	RG3	M00804	Complete nitrification, comammox, ammonia => nitrite => nitrate	Energy metabolism	Nitrogen metabolism	K10944+K10945+K10946 K10535 K00370+K00371	0.666667	FALSE	K00370,K00371,K10535,K10535
60	RG3	M00176	Assimilatory sulfate reduction, sulfate => H2S	Energy metabolism	Sulfur metabolism	(K13811,K00958+K00860,K00955+K00957,K00956+K00957+K00860) K00390 (K00380+K00381,K00392)	0.666667	FALSE	K00390,K00390,K00955,K00956,K00957,K00957
61	RG3	M00144	NADH:quinone oxidoreductase, prokaryotes	Energy metabolism	ATP synthesis	K00330+(K00331+K00332+K00333,K00331+K13378,K13380)+K00334+K00335+K00336+K00337+K00338+K00339+K00340+(K00341+K00342)+K00343	1	TRUE	K00330,K00330,K00331,K00331,K00332,K00333,K00333,K00334,K00334,K00334,K00335,K00335,K00335,K00336,K00337,K00337,K00338,K00338,K00339,K00339,K00340,K00340,K00341,K00341,K00342,K00342,K00343,K00343,K13378,K13380
62	RG3	M00149	Succinate dehydrogenase, prokaryotes	Energy metabolism	ATP synthesis	K00241+(K00242,K18859,K18860)+K00239+K00240	0.75	TRUE	K00239,K00240,K00241
63	RG3	M00150	Fumarate reductase, prokaryotes	Energy metabolism	ATP synthesis	K00244+K00245+K00246+K00247	0.25	FALSE	K00244,K00244,K00244
64	RG3	M00162	Cytochrome b6f complex	Energy metabolism	ATP synthesis	K02635+K02637+K02634+K02636+K02642+K02643+K03689+K02640	0.125	FALSE	K02636,K02636,K02636
65	RG3	M00151	Cytochrome bc1 complex respiratory unit	Energy metabolism	ATP synthesis	((K00412+K00413,K00410)+K00411),K03886+K03887+K03888,K03890+K03891+K03889	0.666667	FALSE	K00412,K03887,K03888
66	RG3	M00152	Cytochrome bc1 complex	Energy metabolism	ATP synthesis	K00411+K00412+K00413+K00414+K00415+K00416+K00417+K00418+K00419+K00420	0.1	FALSE	K00412
67	RG3	M00154	Cytochrome c oxidase	Energy metabolism	ATP synthesis	(K02257+K02262+K02256+K02261+K02263+K02264+K02265+K02266+K02267+K02268+K02270-K02271+K02272-K02273+K02258+K02259+K02260)	0.0666667	FALSE	K02257
68	RG3	M00155	Cytochrome c oxidase, prokaryotes	Energy metabolism	ATP synthesis	K02275+(K02274+K02276,K15408)-K02277	0.666667	FALSE	K02274,K02275,K02277
69	RG3	M00153	Cytochrome bd ubiquinol oxidase	Energy metabolism	ATP synthesis	K00425+K00426+(K00424,K22501)	0.666667	FALSE	K00425,K00426
70	RG3	M00156	Cytochrome c oxidase, cbb3-type	Energy metabolism	ATP synthesis	((K00404+K00405,K15862)+K00407+K00406)	0.75	TRUE	K00404,K00405,K00406
71	RG3	M00157	F-type ATPase, prokaryotes and chloroplasts	Energy metabolism	ATP synthesis	K02111+K02112+K02113+K02114+K02115+K02108+K02109+K02110	1	TRUE	K02108,K02109,K02109,K02110,K02111,K02112,K02113,K02114,K02115
72	RG3	M00082	Fatty acid biosynthesis, initiation	Lipid metabolism	Fatty acid metabolism	(K11262,(K02160+K01961,K11263)+(K01962+K01963,K18472)) (K00665,K00667+K00668,K11533,(K00645 (K00648,K18473)))	1	TRUE	K00645,K00648,K00648,K01961,K01962,K01963,K02160,K02160
73	RG3	M00083	Fatty acid biosynthesis, elongation	Lipid metabolism	Fatty acid metabolism	K00665,(K00667 K00668),K11533,((K00647,K09458) K00059 (K02372,K01716,K16363) (K00208,K02371,K10780,K00209))	1	TRUE	K00059,K00059,K00059,K00208,K01716,K02372,K02372,K09458
74	RG3	M00873	Fatty acid biosynthesis in mitochondria, animals	Lipid metabolism	Fatty acid metabolism	K18660 K03955+K00645 K09458 K11539+K13370 K22540 K07512	0.25	FALSE	K00645,K09458
75	RG3	M00874	Fatty acid biosynthesis in mitochondria, fungi	Lipid metabolism	Fatty acid metabolism	K11262 K03955+K00645 K09458 K00059 K22541 K07512	0.416667	FALSE	K00059,K00059,K00059,K00645,K09458
76	RG3	M00086	beta-Oxidation, acyl-CoA synthesis	Lipid metabolism	Fatty acid metabolism	K01897,K15013	1	TRUE	K01897,K01897
77	RG3	M00087	beta-Oxidation	Lipid metabolism	Fatty acid metabolism	(K00232,K00249,K00255,K06445,K09479) (((K01692,K07511,K13767) (K00022,K07516)),K01825,K01782,K07514,K07515,K10527) (K00632,K07508,K07509,K07513)	0.75	TRUE	K00249,K00249,K00249,K00249,K00249,K00632,K00632,K01692,K01692,K01692
78	RG3	M00088	Ketone body biosynthesis, acetyl-CoA => acetoacetate/3-hydroxybutyrate/acetone	Lipid metabolism	Lipid metabolism	K00626 K01641 K01640 K00019 K01574	0.2	FALSE	K00626,K00626,K00626,K00626,K00626
79	RG3	M00089	Triacylglycerol biosynthesis	Lipid metabolism	Lipid metabolism	(K00629,K13506,K13507,K00630,K13508) (K00655,K13509,K13523,K19007,K13513,K13517,K13519,K14674,K22831) (K01080,K15728,K18693) (K11155,K11160,K14456,K22848,K22849)	0.25	FALSE	K00655,K00655,K00655,K00655
80	RG3	M00093	Phosphatidylethanolamine (PE) biosynthesis, PA => PS => PE	Lipid metabolism	Lipid metabolism	K00981 (K00998,K17103) K01613	1	TRUE	K00981,K01613,K17103
81	RG3	M00066	Lactosylceramide biosynthesis	Lipid metabolism	Lipid metabolism	K00720 K07553	0.5	FALSE	K00720
82	RG3	M00048	Inosine monophosphate biosynthesis, PRPP + glutamine => IMP	Nucleotide metabolism	Purine metabolism	K00764 (K01945,K11787,K11788,K13713) (K00601,K11175,K08289,K11787,K01492) (K01952,(K23269+K23264+K23265),(K23270+K23265)) (K01933,K11787,K11788 (K01587,K11808,K01589 K01588)) (K01923,K01587,K13713) K01756 (K00602,(K01492,K06863 K11176))	1	TRUE	K00602,K00764,K01588,K01756,K01923,K01933,K01945,K08289,K11175,K23265,K23270
83	RG3	M00049	Adenine ribonucleotide biosynthesis, IMP => ADP,ATP	Nucleotide metabolism	Purine metabolism	K01939 K01756 (K00939,K18532,K18533,K00944) (K00940,K00873,K12406)	1	TRUE	K00873,K00939,K00940,K01756,K01939
84	RG3	M00050	Guanine ribonucleotide biosynthesis IMP => GDP,GTP	Nucleotide metabolism	Purine metabolism	K00088 K01951 K00942 (K00940,K18533,K00873,K12406)	1	TRUE	K00088,K00873,K00940,K00942,K01951,K01951
85	RG3	M00546	Purine degradation, xanthine => urea	Nucleotide metabolism	Purine metabolism	(K00106,K00087+K13479+K13480,K13481+K13482,K11177+K11178+K13483) (K00365,K16838,K16839,K22879) (K13484,K07127 (K13485,K16838,K16840)) (K01466,K16842) K01477	0.0666667	FALSE	K13479
86	RG3	M00051	Uridine monophosphate biosynthesis, glutamine (+ PRPP) => UMP	Nucleotide metabolism	Pyrimidine metabolism	(K11540,(K11541 K01465),((K01954,K01955+K01956) (K00609+K00610,K00608) K01465)) (K00226,K00254,K17828) (K13421,K00762 K01591)	0.916667	TRUE	K00609,K00762,K01465,K01591,K01955,K01956,K17828
87	RG3	M00052	Pyrimidine ribonucleotide biosynthesis, UMP => UDP/UTP,CDP/CTP	Nucleotide metabolism	Pyrimidine metabolism	(K13800,K13809,K09903) (K00940,K18533) K01937	1	TRUE	K00940,K01937,K09903
88	RG3	M00053	Pyrimidine deoxyribonuleotide biosynthesis, CDP/CTP => dCDP/dCTP,dTDP/dTTP	Nucleotide metabolism	Pyrimidine metabolism	(K00524,K00525+K00526,K10807+K10808) (K00940,K18533) (K00527,K21636) K01494 K01520 (K00560,K13998) K00943 K00940	0.6875	FALSE	K00525,K00940,K00943,K01494,K01520
89	RG3	M00020	Serine biosynthesis, glycerate-3P => serine	Amino acid metabolism	Serine and threonine metabolism	K00058 K00831 (K01079,K02203,K22305)	0.333333	FALSE	K00058
90	RG3	M00018	Threonine biosynthesis, aspartate => homoserine => threonine	Amino acid metabolism	Serine and threonine metabolism	(K00928,K12524,K12525,K12526) K00133 (K00003,K12524,K12525) (K00872,K02204,K02203) K01733	0.8	TRUE	K00003,K00133,K00133,K00928,K01733
91	RG3	M00033	Ectoine biosynthesis, aspartate => ectoine	Amino acid metabolism	Serine and threonine metabolism	K00928 K00133 K00836 K06718 K06720	0.4	FALSE	K00133,K00133,K00928
92	RG3	M00021	Cysteine biosynthesis, serine => cysteine	Amino acid metabolism	Cysteine and methionine metabolism	(K00640,K23304) (K01738,K13034,K17069)	1	TRUE	K00640,K01738,K01738,K01738,K01738,K17069
93	RG3	M00609	Cysteine biosynthesis, methionine => cysteine	Amino acid metabolism	Cysteine and methionine metabolism	K00789 K17462 K01243 K07173 K17216 K17217	0.333333	FALSE	K00789,K00789,K00789,K01243,K01243,K01243,K01243
94	RG3	M00017	Methionine biosynthesis, apartate => homoserine => methionine	Amino acid metabolism	Cysteine and methionine metabolism	(K00928,K12524,K12525) K00133 (K00003,K12524,K12525) (K00651,K00641) K01739 (K01760,K14155) (K00548,K24042,K00549)	1	TRUE	K00003,K00133,K00133,K00548,K00549,K00641,K00928,K01739,K01739,K01760,K01760,K14155,K24042
95	RG3	M00034	Methionine salvage pathway	Amino acid metabolism	Cysteine and methionine metabolism	K00789 K01611 K00797 ((K01243,K01244) K00899,K00772) K08963 (K16054,K08964 (K09880,K08965 K08966)) K08967 (K00815,K08969,K23977,K00832,K00838)	0.375	FALSE	K00772,K00789,K00789,K00789,K01243,K01243,K01243,K01243,K08963
96	RG3	M00035	Methionine degradation	Amino acid metabolism	Cysteine and methionine metabolism	K00789 (K00558,K17398,K17399) K01251 (K01697,K10150)	0.5	FALSE	K00789,K00789,K00789,K01251
97	RG3	M00368	Ethylene biosynthesis, methionine => ethylene	Amino acid metabolism	Cysteine and methionine metabolism	K00789 (K01762,K20772) K05933	0.333333	FALSE	K00789,K00789,K00789
98	RG3	M00019	Valine/isoleucine biosynthesis, pyruvate => valine / 2-oxobutanoate => isoleucine	Amino acid metabolism	Branched-chain amino acid metabolism	K01652+(K01653,K11258) K00053 K01687 K00826	1	TRUE	K00053,K00826,K01652,K01653,K01687
99	RG3	M00535	Isoleucine biosynthesis, pyruvate => 2-oxobutanoate	Amino acid metabolism	Branched-chain amino acid metabolism	K09011 K01703+K01704 K00052	0.666667	FALSE	K00052,K01703,K01703,K01704
100	RG3	M00570	Isoleucine biosynthesis, threonine => 2-oxobutanoate => isoleucine	Amino acid metabolism	Branched-chain amino acid metabolism	(K17989,K01754) K01652+(K01653,K11258) K00053 K01687 K00826	1	TRUE	K00053,K00826,K01652,K01653,K01687,K01754
101	RG3	M00432	Leucine biosynthesis, 2-oxoisovalerate => 2-oxoisocaproate	Amino acid metabolism	Branched-chain amino acid metabolism	K01649 (K01702,K01703+K01704) K00052	1	TRUE	K00052,K01649,K01649,K01703,K01703,K01704
102	RG3	M00036	Leucine degradation, leucine => acetoacetate + acetyl-CoA	Amino acid metabolism	Branched-chain amino acid metabolism	K00826 ((K00166+K00167,K11381)+K09699+K00382) (K00253,K00249) (K01968+K01969) (K05607,K13766) K01640	0.388889	FALSE	K00249,K00249,K00249,K00249,K00249,K00382,K00826
103	RG3	M00016	Lysine biosynthesis, succinyl-DAP pathway, aspartate => lysine	Amino acid metabolism	Lysine metabolism	(K00928,K12524,K12525,K12526) K00133 K01714 K00215 K00674 (K00821,K14267) K01439 K01778 (K01586,K12526)	0.777778	TRUE	K00133,K00133,K00215,K00821,K00821,K00928,K01586,K01714,K01778
104	RG3	M00525	Lysine biosynthesis, acetyl-DAP pathway, aspartate => lysine	Amino acid metabolism	Lysine metabolism	K00928 K00133 K01714 K00215 K05822 K00841 K05823 K01778 K01586	0.666667	FALSE	K00133,K00133,K00215,K00928,K01586,K01714,K01778
105	RG3	M00526	Lysine biosynthesis, DAP dehydrogenase pathway, aspartate => lysine	Amino acid metabolism	Lysine metabolism	(K00928,K12524,K12525,K12526) K00133 K01714 K00215 K03340 (K01586,K12526)	0.833333	TRUE	K00133,K00133,K00215,K00928,K01586,K01714
106	RG3	M00527	Lysine biosynthesis, DAP aminotransferase pathway, aspartate => lysine	Amino acid metabolism	Lysine metabolism	(K00928,K12524,K12525,K12526) K00133 K01714 K00215 K10206 K01778 (K01586,K12526)	1	TRUE	K00133,K00133,K00215,K00928,K01586,K01714,K01778,K10206,K10206
107	RG3	M00030	Lysine biosynthesis, AAA pathway, 2-oxoglutarate => 2-aminoadipate => lysine	Amino acid metabolism	Lysine metabolism	K01655 K17450 K01705 K05824 K00838 K00143 (K00293,K24034) K00290	0.125	FALSE	K00290
108	RG3	M00032	Lysine degradation, lysine => saccharopine => acetoacetyl-CoA	Amino acid metabolism	Lysine metabolism	K14157 K14085 K00825 (K15791+K00658+K00382) K00252 (K07514,(K07515,K07511) K00022)	0.111111	FALSE	K00382,K00658
109	RG3	M00028	Ornithine biosynthesis, glutamate => ornithine	Amino acid metabolism	Arginine and proline metabolism	(K00618,K00619,K14681,K14682,K00620,K22477,K22478) ((K00930,K22478) K00145,K12659) (K00818,K00821) (K01438,K14677,K00620)	1	TRUE	K00145,K00619,K00620,K00821,K00821,K00930
110	RG3	M00844	Arginine biosynthesis, ornithine => arginine	Amino acid metabolism	Arginine and proline metabolism	K00611 K01940 (K01755,K14681)	1	TRUE	K00611,K01755,K01940
111	RG3	M00845	Arginine biosynthesis, glutamate => acetylcitrulline => arginine	Amino acid metabolism	Arginine and proline metabolism	K22478 K00145 K00821 K09065 K01438 K01940 K01755	0.571429	FALSE	K00145,K00821,K00821,K01755,K01940
112	RG3	M00029	Urea cycle	Amino acid metabolism	Arginine and proline metabolism	K01948 K00611 K01940 (K01755,K14681) K01476	0.8	TRUE	K00611,K01476,K01755,K01940
113	RG3	M00015	Proline biosynthesis, glutamate => proline	Amino acid metabolism	Arginine and proline metabolism	((K00931 K00147),K12657) K00286	1	TRUE	K00147,K00286,K00931
114	RG3	M00133	Polyamine biosynthesis, arginine => agmatine => putrescine => spermidine	Amino acid metabolism	Polyamine biosynthesis	(K01583,K01584,K01585,K02626) K01480 K01611 K00797	0.25	FALSE	K01480
115	RG3	M00134	Polyamine biosynthesis, arginine => ornithine => putrescine	Amino acid metabolism	Polyamine biosynthesis	K01476 K01581	0.5	FALSE	K01476
116	RG3	M00026	Histidine biosynthesis, PRPP => histidine	Amino acid metabolism	Histidine metabolism	(K00765-K02502) (K01523 K01496,K11755,K14152) (K01814,K24017) (K02501+K02500,K01663) ((K01693 K00817 (K04486,K05602,K18649)),(K01089 K00817)) (K00013,K14152)	0.777778	TRUE	K00013,K00765,K00765,K00817,K00817,K01523,K01693,K01814,K02500,K02500,K02501,K02501,K02502
117	RG3	M00022	Shikimate pathway, phosphoenolpyruvate + erythrose-4P => chorismate	Amino acid metabolism	Aromatic amino acid metabolism	(K01626,K03856,K13853) (((K01735,K13829) ((K03785,K03786) K00014,K13832)),K13830) ((K00891,K13829) (K00800,K24018),K13830) K01736	1	TRUE	K00014,K00800,K00891,K00891,K01626,K01626,K01735,K01736,K01736,K03786,K03856
118	RG3	M00023	Tryptophan biosynthesis, chorismate => tryptophan	Amino acid metabolism	Aromatic amino acid metabolism	(((K01657+K01658,K13503,K13501,K01656) K00766),K13497) (((K01817,K24017) (K01656,K01609)),K13498,K13501) (K01695+(K01696,K06001),K01694)	1	TRUE	K00766,K01609,K01657,K01658,K01695,K01696,K01817,K06001
119	RG3	M00024	Phenylalanine biosynthesis, chorismate => phenylpyruvate => phenylalanine	Amino acid metabolism	Aromatic amino acid metabolism	((K01850,K04092,K14187,K04093,K04516,K06208,K06209) (K01713,K04518,K05359),K14170) (K00832,K00838)	0.666667	FALSE	K04093,K04518,K14170
120	RG3	M00025	Tyrosine biosynthesis, chorismate => HPP => tyrosine	Amino acid metabolism	Aromatic amino acid metabolism	(((K01850,K04092,K14170,K04093,K04516,K06208,K06209) (K04517,K00211)),K14187) (K00832,K00838)	0.666667	FALSE	K04093,K04517,K14170
121	RG3	M00040	Tyrosine biosynthesis, chorismate => arogenate => tyrosine	Amino acid metabolism	Aromatic amino acid metabolism	(K01850,K04092,K14170) (K00832,K15849) (K00220,K24018,K15227)	0.333333	FALSE	K14170
122	RG3	M00038	Tryptophan metabolism, tryptophan => kynurenine => 2-aminomuconate	Amino acid metabolism	Aromatic amino acid metabolism	(K00453,K00463) (K01432,K14263,K07130) K00486 K01556 K00452 K03392 (K10217,K23234)	0.142857	FALSE	K07130
123	RG3	M00027	GABA (gamma-Aminobutyrate) shunt	Amino acid metabolism	Other amino acid metabolism	K01580 (K13524,K07250,K00823,K16871) (K00135,K00139,K17761)	0.666667	FALSE	K00135,K00823,K00823,K07250,K07250
124	RG3	M00055	N-glycan precursor biosynthesis	Glycan metabolism	Glycan biosynthesis	K01001 (K07432+K07441) K03842 K03843 K03844 K03845 K03846 K03847 K03846 K00729 K03848 K03849 K03850	0.0769231	FALSE	K00729
125	RG3	M00872	O-glycan biosynthesis, mannose type (core M3)	Glycan metabolism	Glycan biosynthesis	K00728 K18207 K09654 K17547 K21031 K19872 K19873 K21052 K21032 K09668	0.1	FALSE	K00728
126	RG3	M00060	KDO2-lipid A biosynthesis, Raetz pathway, LpxL-LpxM type	Glycan metabolism	Lipopolysaccharide metabolism	K00677 K02535 K02536 (K03269,K09949) K00748 K00912 K02527 K02517 K02560	0.888889	TRUE	K00677,K00748,K00912,K02517,K02517,K02527,K02535,K02536,K03269
127	RG3	M00866	KDO2-lipid A biosynthesis, Raetz pathway, non-LpxL-LpxM type	Glycan metabolism	Lipopolysaccharide metabolism	K00677 (K02535,K16363) K02536 (K03269,K09949) K00748 K00912 K02527 K02517 K09778	0.888889	TRUE	K00677,K00748,K00912,K02517,K02517,K02527,K02535,K02536,K03269
128	RG3	M00063	CMP-KDO biosynthesis	Glycan metabolism	Lipopolysaccharide metabolism	K06041 K01627 K03270 K00979	1	TRUE	K00979,K01627,K03270,K06041
129	RG3	M00064	ADP-L-glycero-D-manno-heptose biosynthesis	Glycan metabolism	Lipopolysaccharide metabolism	K03271 (K03272,K21344) K03273 (K03272,K21345) K03274	0.8	TRUE	K03271,K03272,K03273
130	RG3	M00923	UDP-L-FucNAm biosynthesis	Glycan metabolism	Lipopolysaccharide metabolism	K15894 K19068 K24258 K24259	0.25	FALSE	K15894
131	RG3	M00127	Thiamine biosynthesis, prokaryotes, AIR (+ DXP/tyrosine) => TMP/TPP	Metabolism of cofactors and vitamins	Cofactor and vitamin metabolism	K03148+K03154 K03151 K03150 K03149 K03147 ((K00941 K00788),K14153,K21219) K00946	0.6875	FALSE	K00788,K00788,K00941,K00946,K03147,K03147,K03149,K03154,K03154,K14153
132	RG3	M00895	Thiamine biosynthesis, prokaryotes, AIR (+ DXP/glycine) => TMP/TPP	Metabolism of cofactors and vitamins	Cofactor and vitamin metabolism	K03148+K03154 K03151 K03153 K03149 K10810 K03147 K00941 K00788 K00946	0.611111	FALSE	K00788,K00788,K00941,K00946,K03147,K03147,K03149,K03154,K03154
133	RG3	M00896	Thiamine biosynthesis, archaea, AIR (+ NAD+) => TMP/TPP	Metabolism of cofactors and vitamins	Cofactor and vitamin metabolism	K22699 K03147 (K00941 (K00788,K21220),K21219) K00946	0.8	TRUE	K00788,K00788,K00941,K00946,K03147,K03147
134	RG3	M00897	Thiamine biosynthesis, plants, AIR (+ NAD+) => TMP/thiamine/TPP	Metabolism of cofactors and vitamins	Cofactor and vitamin metabolism	K03146 K03147 K14153 K22911 K00949	0.4	FALSE	K03147,K03147,K14153
135	RG3	M00899	Thiamine salvage pathway, HMP/HET => TMP	Metabolism of cofactors and vitamins	Cofactor and vitamin metabolism	K00878 ((K00941 K00788),K14153,K21219)	0.666667	FALSE	K00788,K00788,K00941,K14153
136	RG3	M00125	Riboflavin biosynthesis, plants and bacteria, GTP => riboflavin/FMN/FAD	Metabolism of cofactors and vitamins	Cofactor and vitamin metabolism	(K01497,K14652) (K01498 K00082,K11752) (K22912,K20860,K20861,K20862,K21063,K21064) (K02858,K14652) K00794 K00793 (K20884 K22949,K11753)	0.857143	TRUE	K00793,K00794,K01497,K01497,K02858,K02858,K11752,K11753,K14652,K14652
137	RG3	M00911	Riboflavin biosynthesis, fungi, GTP => riboflavin/FMN/FAD	Metabolism of cofactors and vitamins	Cofactor and vitamin metabolism	K01497 K14654 K14655 -- K02858 K00794 K00793 K00861 K00953	0.444444	FALSE	K00793,K00794,K01497,K01497,K02858,K02858
138	RG3	M00124	Pyridoxal-P biosynthesis, erythrose-4P => pyridoxal-P	Metabolism of cofactors and vitamins	Cofactor and vitamin metabolism	K03472 K03473 K00831 K00097 K03474 K00275	0.5	FALSE	K00097,K00275,K03474
139	RG3	M00115	NAD biosynthesis, aspartate => quinolinate => NAD	Metabolism of cofactors and vitamins	Cofactor and vitamin metabolism	(K00278,K06989) K03517 K00767 (K00969,K06210) (K01916,K01950)	1	TRUE	K00278,K00767,K00767,K00969,K01916,K01916,K03517
140	RG3	M00912	NAD biosynthesis, tryptophan => quinolinate => NAD	Metabolism of cofactors and vitamins	Cofactor and vitamin metabolism	(K00453,K00463) (K01432,K14263,K07130) K00486 K01556 K00452 K00767 (K00969,K06210) (K01916,K01950)	0.5	FALSE	K00767,K00767,K00969,K01916,K01916,K07130
141	RG3	M00119	Pantothenate biosynthesis, valine/L-aspartate => pantothenate	Metabolism of cofactors and vitamins	Cofactor and vitamin metabolism	K00826 K00606 K00077 K01579 (K01918,K13799)	0.8	TRUE	K00606,K00826,K01579,K01918
142	RG3	M00913	Pantothenate biosynthesis, 2-oxoisovalerate/spermine => pantothenate	Metabolism of cofactors and vitamins	Cofactor and vitamin metabolism	K00606 K00077 K13367 K00128 K01918	0.4	FALSE	K00606,K01918
143	RG3	M00120	Coenzyme A biosynthesis, pantothenate => CoA	Metabolism of cofactors and vitamins	Cofactor and vitamin metabolism	(K00867,K03525,K01947,K09680) ((K01922,K21977) K01598,K13038) (K02318,(K00954,K02201) K00859)	1	TRUE	K00859,K00954,K03525,K13038
144	RG3	M00914	Coenzyme A biosynthesis, archaea, 2-oxoisovalerate => 4-phosphopantoate => CoA	Metabolism of cofactors and vitamins	Cofactor and vitamin metabolism	K00606 K00077 K06982 K09722 K13038 K02201 K09735	0.285714	FALSE	K00606,K13038
145	RG3	M00572	Pimeloyl-ACP biosynthesis, BioC-BioH pathway, malonyl-ACP => pimeloyl-ACP	Metabolism of cofactors and vitamins	Cofactor and vitamin metabolism	K02169 (K00647,K09458) K00059 K02372 K00208 (K02170,K09789,K19560,K19561)	1	TRUE	K00059,K00059,K00059,K00208,K02169,K02170,K02372,K02372,K09458
146	RG3	M00123	Biotin biosynthesis, pimeloyl-ACP/CoA => biotin	Metabolism of cofactors and vitamins	Cofactor and vitamin metabolism	K00652 ((K00833,K19563) K01935,K19562) K01012	1	TRUE	K00652,K00652,K00833,K01012,K01935
147	RG3	M00573	Biotin biosynthesis, BioI pathway, long-chain-acyl-ACP => pimeloyl-ACP => biotin	Metabolism of cofactors and vitamins	Cofactor and vitamin metabolism	K16593 K00652 K19563 K01935 K01012	0.6	FALSE	K00652,K00652,K01012,K01935
148	RG3	M00577	Biotin biosynthesis, BioW pathway, pimelate => pimeloyl-CoA => biotin	Metabolism of cofactors and vitamins	Cofactor and vitamin metabolism	K01906 K00652 (K00833,K19563) K01935 K01012	0.8	TRUE	K00652,K00652,K00833,K01012,K01935
149	RG3	M00881	Lipoic acid biosynthesis, plants and bacteria, octanoyl-ACP => dihydrolipoyl-E2/H	Metabolism of cofactors and vitamins	Cofactor and vitamin metabolism	K03801 K03644	1	TRUE	K03644,K03801
150	RG3	M00882	Lipoic acid biosynthesis, eukaryotes, octanoyl-ACP => dihydrolipoyl-H	Metabolism of cofactors and vitamins	Cofactor and vitamin metabolism	K23735 K03644	0.5	FALSE	K03644
151	RG3	M00883	Lipoic acid biosynthesis, animals and bacteria, octanoyl-ACP => dihydrolipoyl-H => dihydrolipoyl-E2	Metabolism of cofactors and vitamins	Cofactor and vitamin metabolism	(K23735,K23734) K03644 (K10105,K16869)	0.666667	FALSE	K03644,K23734
152	RG3	M00884	Lipoic acid biosynthesis, octanoyl-CoA => dihydrolipoyl-E2	Metabolism of cofactors and vitamins	Cofactor and vitamin metabolism	K23750 K03644	0.5	FALSE	K03644
153	RG3	M00126	Tetrahydrofolate biosynthesis, GTP => THF	Metabolism of cofactors and vitamins	Cofactor and vitamin metabolism	(K01495,K09007,K22391) (K01077,K01113,(K08310,K19965)) ((K13939,(K13940,K01633 K00950) K00796),(K01633 K13941)) (K11754,K20457) (K00287,K13998)	0.714286	FALSE	K00287,K00796,K00950,K09007,K11754,K22391
154	RG3	M00840	Tetrahydrofolate biosynthesis, mediated by ribA and trpF, GTP => THF	Metabolism of cofactors and vitamins	Cofactor and vitamin metabolism	K14652 K22100 -- K01633 K13941 K22099 K00287	0.285714	FALSE	K00287,K14652,K14652
155	RG3	M00841	Tetrahydrofolate biosynthesis, mediated by PTPS, GTP => THF	Metabolism of cofactors and vitamins	Cofactor and vitamin metabolism	K01495 K22101 K13941 K11754 K13998	0.2	FALSE	K11754
156	RG3	M00842	Tetrahydrobiopterin biosynthesis, GTP => BH4	Metabolism of cofactors and vitamins	Cofactor and vitamin metabolism	K01495 K01737 K00072	0.333333	FALSE	K01737
157	RG3	M00843	L-threo-Tetrahydrobiopterin biosynthesis, GTP => L-threo-BH4	Metabolism of cofactors and vitamins	Cofactor and vitamin metabolism	K01495 K01737 K17745	0.333333	FALSE	K01737
158	RG3	M00880	Molybdenum cofactor biosynthesis, GTP => molybdenum cofactor	Metabolism of cofactors and vitamins	Cofactor and vitamin metabolism	((K03639 K03637),K20967) (K03635,K21142) (((K03831,K03638) K03750),K15376)	0.8	TRUE	K03637,K03639,K03639,K03639,K03750,K03750,K03750,K03750,K03831
159	RG3	M00140	C1-unit interconversion, prokaryotes	Metabolism of cofactors and vitamins	Cofactor and vitamin metabolism	K00600 (K01491,(K00300 K01500)) K01938	0.666667	FALSE	K00600,K01491,K01491
160	RG3	M00141	C1-unit interconversion, eukaryotes	Metabolism of cofactors and vitamins	Cofactor and vitamin metabolism	K00600 (K00288,(K13403 K13402))	0.5	FALSE	K00600
161	RG3	M00846	Siroheme biosynthesis, glutamyl-tRNA => siroheme	Metabolism of cofactors and vitamins	Cofactor and vitamin metabolism	K02492 K01845 K01698 K01749 (K01719,K13542,K13543) (K02302,(K00589,K02303,K02496,K13542,K13543)+K02304-K03794)	1	TRUE	K01698,K01719,K01749,K01845,K01845,K02303,K02304,K02492,K03794,K13542
162	RG3	M00868	Heme biosynthesis, animals and fungi, glycine => heme	Metabolism of cofactors and vitamins	Cofactor and vitamin metabolism	K00643 K01698 K01749 K01719 K01599 K00228 K00231 K01772	0.75	TRUE	K00231,K01599,K01599,K01599,K01698,K01719,K01749,K01772
163	RG3	M00121	Heme biosynthesis, plants and bacteria, glutamate => heme	Metabolism of cofactors and vitamins	Cofactor and vitamin metabolism	K01885 K02492 K01845 K01698 K01749 (K01719,K13542,K13543) K01599 (K00228,K02495) (K00230,K00231,K08973) K01772	1	TRUE	K00231,K01599,K01599,K01599,K01698,K01719,K01749,K01772,K01845,K01845,K01885,K02492,K02495,K13542
164	RG3	M00926	Heme biosynthesis, bacteria, glutamyl-tRNA => coproporphyrin III => heme	Metabolism of cofactors and vitamins	Cofactor and vitamin metabolism	K02492 K01845 K01698 K01749 (K01719,K13542) K01599 K00231 K01772 K00435	0.888889	TRUE	K00231,K01599,K01599,K01599,K01698,K01719,K01749,K01772,K01845,K01845,K02492,K13542
165	RG3	M00847	Heme biosynthesis, archaea, siroheme => heme	Metabolism of cofactors and vitamins	Cofactor and vitamin metabolism	K22225 K22226 K22227	0.333333	FALSE	K22227
166	RG3	M00924	Cobalamin biosynthesis, anaerobic, uroporphyrinogen III => sirohydrochlorin => cobyrinate a,c-diamide	Metabolism of cofactors and vitamins	Cofactor and vitamin metabolism	(K02302,(K02303,K13542) K02304) (K02190,K03795,K22011) K03394 (K05934,K13541,K21479) K05936 (K02189,K13541) K02188 K05895 (K02191 K03399,K00595) K06042 K02224	0.916667	TRUE	K00595,K02188,K02189,K02191,K02224,K02303,K02304,K03394,K03795,K05934,K05936,K06042,K13542
167	RG3	M00925	Cobalamin biosynthesis, aerobic, uroporphyrinogen III => precorrin 2 => cobyrinate a,c-diamide	Metabolism of cofactors and vitamins	Cofactor and vitamin metabolism	(K02303,K13542) (K03394,K13540) K02229 (K05934,K13540,K13541) K05936 K02228 K05895 K00595 K06042 K02224 K02230+K09882+K09883	0.636364	FALSE	K00595,K02224,K02303,K03394,K05934,K05936,K06042,K13542
168	RG3	M00122	Cobalamin biosynthesis, cobyrinate a,c-diamide => cobalamin	Metabolism of cofactors and vitamins	Cofactor and vitamin metabolism	(K00798,K19221) K02232 (K02225,K02227) K02231 K00768 (K02226,K22316) K02233	1	TRUE	K00768,K02226,K02227,K02231,K02232,K02233,K19221,K19221
169	RG3	M00117	Ubiquinone biosynthesis, prokaryotes, chorismate (+ polyprenyl-PP) => ubiquinol	Metabolism of cofactors and vitamins	Cofactor and vitamin metabolism	(K03181,K18240) K03179 (K03182+K03186) K18800 K00568 K03185 K03183 K03184 K00568	0.333333	FALSE	K03179,K03182,K03182,K03183,K03186
170	RG3	M00116	Menaquinone biosynthesis, chorismate (+ polyprenyl-PP) => menaquinol	Metabolism of cofactors and vitamins	Cofactor and vitamin metabolism	K02552 K02551 K08680 K02549 K01911 K01661 K19222 K02548 K03183	0.111111	FALSE	K03183
171	RG3	M00930	Menaquinone biosynthesis, futalosine pathway	Metabolism of cofactors and vitamins	Cofactor and vitamin metabolism	K11782 K18285 (K18286,K20810) K11783 K11784 K11785	1	TRUE	K11782,K11783,K11784,K11785,K18285,K20810
172	RG3	M00931	Menaquinone biosynthesis, modified futalosine pathway	Metabolism of cofactors and vitamins	Cofactor and vitamin metabolism	K11782 K18285 K18284 K11784 K11785	0.8	TRUE	K11782,K11784,K11785,K18285
173	RG3	M00095	C5 isoprenoid biosynthesis, mevalonate pathway	Biosynthesis of terpenoids and polyketides	Terpenoid backbone biosynthesis	K00626 K01641 K00021 K00869 (K00938,K13273) K01597 K01823	0.142857	FALSE	K00626,K00626,K00626,K00626,K00626
174	RG3	M00849	C5 isoprenoid biosynthesis, mevalonate pathway, archaea	Biosynthesis of terpenoids and polyketides	Terpenoid backbone biosynthesis	K00626 K01641 (K00021,K00054) ((K00869 K17942),(K18689 K18690 K22813)) K06981 K01823	0.142857	FALSE	K00626,K00626,K00626,K00626,K00626
175	RG3	M00096	C5 isoprenoid biosynthesis, non-mevalonate pathway	Biosynthesis of terpenoids and polyketides	Terpenoid backbone biosynthesis	K01662 K00099 (K00991,K12506) K00919 (K01770,K12506) K03526 K03527 K01823	0.875	TRUE	K00099,K00919,K00991,K01662,K01662,K01770,K03526,K03527
176	RG3	M00364	C10-C20 isoprenoid biosynthesis, bacteria	Biosynthesis of terpenoids and polyketides	Terpenoid backbone biosynthesis	K01823 (K00795,K13789,K13787)	0.5	FALSE	K00795,K13789
177	RG3	M00366	C10-C20 isoprenoid biosynthesis, plants	Biosynthesis of terpenoids and polyketides	Terpenoid backbone biosynthesis	K01823 K14066 K00787 K13789	0.25	FALSE	K13789
178	RG3	M00778	Type II polyketide backbone biosynthesis, acyl-CoA + malonyl-CoA => polyketide	Biosynthesis of terpenoids and polyketides	Type II polyketide biosynthesis	K05551+K05552+K05553 -K12420 ((K05554,K14249,K15884,K15885) (K05555,K14250),K15886)	0.333333	FALSE	K05555
179	RG3	M00793	dTDP-L-rhamnose biosynthesis	Biosynthesis of terpenoids and polyketides	Polyketide sugar unit biosynthesis	K00973 K01710 (K01790 K00067,K23987)	1	TRUE	K00067,K00067,K00973,K01710,K01790
180	RG3	M00797	dTDP-D-desosamine biosynthesis	Biosynthesis of terpenoids and polyketides	Polyketide sugar unit biosynthesis	K13308 K13309 (K13310,K16436) (K13311,K13326)	0.25	FALSE	K16436
181	RG3	M00798	dTDP-L-mycarose biosynthesis	Biosynthesis of terpenoids and polyketides	Polyketide sugar unit biosynthesis	K16435 K13315 K13317 (K13316,K16438) K13318	0.2	FALSE	K16435
182	RG3	M00799	dTDP-L-oleandrose biosynthesis	Biosynthesis of terpenoids and polyketides	Polyketide sugar unit biosynthesis	K16435 K13315 K16438 K19856 K19857	0.2	FALSE	K16435
183	RG3	M00800	dTDP-L-megosamine biosynthesis	Biosynthesis of terpenoids and polyketides	Polyketide sugar unit biosynthesis	K16435 K16436 K13326 K16438 K13322	0.4	FALSE	K16435,K16436
184	RG3	M00801	dTDP-L-olivose biosynthesis	Biosynthesis of terpenoids and polyketides	Polyketide sugar unit biosynthesis	K16435 K13327 K19858 K13319	0.25	FALSE	K16435
185	RG3	M00802	dTDP-D-forosamine biosynthesis	Biosynthesis of terpenoids and polyketides	Polyketide sugar unit biosynthesis	K16435 K13327 K13328 K13329 K13330	0.2	FALSE	K16435
186	RG3	M00803	dTDP-D-angolosamine biosynthesis	Biosynthesis of terpenoids and polyketides	Polyketide sugar unit biosynthesis	K16435 K19859 K16436 K13332	0.5	FALSE	K16435,K16436
187	RG3	M00848	Aurachin biosynthesis, anthranilate => aurachin A	Biosynthesis of other secondary metabolites	Biosynthesis of other antibiotics	K09460 K02078+K14245+K14246+K22798 K22799 K22800 K21272 K21271 K22801 K22802	0.03125	FALSE	K02078,K02078,K02078
188	RG3	M00568	Catechol ortho-cleavage, catechol => 3-oxoadipate	Xenobiotics biodegradation	Aromatics degradation	K03381 K01856 K03464 (K01055,K14727)	0.25	FALSE	K01055
189	RG3	M00569	Catechol meta-cleavage, catechol => acetyl-CoA / 4-methylcatechol => propanoyl-CoA	Xenobiotics biodegradation	Aromatics degradation	(K00446,K07104) ((K10217 K01821 K01617),K10216) (K18364,K02554) (K18365,K01666) (K18366,K04073)	0.142857	FALSE	K01821,K01821,K01821
190	RG3	M00541	Benzoyl-CoA degradation, benzoyl-CoA => 3-hydroxypimeloyl-CoA	Xenobiotics biodegradation	Aromatics degradation	(K04112+K04113+K04114+K04115,K19515+K19516) K07537 K07538 K07539	1	TRUE	K07537,K07538,K07539,K19515,K19516
191	RG3	M00540	Benzoate degradation, cyclohexanecarboxylic acid =>pimeloyl-CoA	Xenobiotics biodegradation	Aromatics degradation	K04116 K04117 K07534 K07535 K07536	0.2	FALSE	K07535
192	RG3	M00878	Phenylacetate degradation, phenylaxetate => acetyl-CoA/succinyl-CoA	Xenobiotics biodegradation	Aromatics degradation	K01912 K02609+K02610+K02611+K02612+K02613 K15866 K02618 K02615 K01692 K00074	0.428571	FALSE	K00074,K00074,K01692,K01692,K01692,K01912,K01912
193	RG3	M00575	Pertussis pathogenicity signature, T1SS	Gene set	Pathogenicity	K22944 K11004 K07389 K11003 K12340	0.2	FALSE	K12340,K12340,K12340,K12340
194	RG3	M00745	Imipenem resistance, repression of porin OprD	Gene set	Drug resistance	(K18072 K18073),(K07644 K07665),K18297 K18093	0.666667	FALSE	K07644,K07644,K07665,K07665
195	RG3	M00651	Vancomycin resistance, D-Ala-D-Lac type	Gene set	Drug resistance	(K18345 K18344 K07260 K18346),(K18351 K18352 K18354 K18353) (K18347 K15739 K08641)	0.142857	FALSE	K18353
196	RG3	M00718	Multidrug resistance, efflux pump MexAB-OprM	Gene set	Drug resistance	K18131 K03585+K18138+K18139	0.5	FALSE	K03585,K03585,K03585,K18138,K18139,K18139
197	RG3	M00643	Multidrug resistance, efflux pump MexXY-OprM	Gene set	Drug resistance	K18129 K18094+K18095+K18139	0.166667	FALSE	K18139,K18139
198	RG3	M00696	Multidrug resistance, efflux pump AcrEF-TolC	Gene set	Drug resistance	K18140 K18141+K18142+K12340	0.166667	FALSE	K12340,K12340,K12340,K12340
199	RG3	M00697	Multidrug resistance, efflux pump MdtEF-TolC	Gene set	Drug resistance	K07690 K18898+K18899+K12340	0.166667	FALSE	K12340,K12340,K12340,K12340
200	RG3	M00702	Multidrug resistance, efflux pump NorB	Gene set	Drug resistance	(K18906,K18907) K08170	0.5	FALSE	K08170
201	RG3	M00611	Oxygenic photosynthesis in plants and cyanobacteria	Module set	Metabolic capacity	(M00161,M00163) M00165	0.363636	FALSE	K00134,K00134,K00615,K00615,K00615,K00927,K01624,K01808,K03841
202	RG3	M00612	Anoxygenic photosynthesis in purple bacteria	Module set	Metabolic capacity	M00597 M00165	0.363636	FALSE	K00134,K00134,K00615,K00615,K00615,K00927,K01624,K01808,K03841
203	RG3	M00613	Anoxygenic photosynthesis in green nonsulfur bacteria	Module set	Metabolic capacity	M00597 M00376	0.153846	FALSE	K00239,K00240,K00241,K00244,K00244,K00244,K01676,K01848,K01849,K01961,K01962,K01963,K02160,K02160,K05606,K11942
204	RG3	M00614	Anoxygenic photosynthesis in green sulfur bacteria	Module set	Metabolic capacity	M00598 M00173	0.454545	FALSE	K00024,K00031,K00174,K00174,K00175,K00175,K00176,K00176,K00177,K00177,K00239,K00240,K00241,K00244,K00244,K00244,K01006,K01595,K01676,K01681,K01682,K01902,K01902,K01902,K01903,K01903,K01903,K01958,K03737,K03737,K03737
205	RG3	M00617	Methanogen	Module set	Metabolic capacity	M00567,M00357,M00356,M00563	0.5	FALSE	K00925,K00925,K01895,K03388,K03388,K03389,K03390,K14080,K16179
206	RG3	M00618	Acetogen	Module set	Metabolic capacity	M00377 M00579	0.464286	FALSE	K00198,K00297,K00925,K00925,K01491,K01491,K15022,K15022
207	RG3	M00615	Nitrate assimilation	Module set	Metabolic capacity	(K02575,K15576+K15577+K15578-K15579) M00531	0.5	FALSE	K02575
208	RG3	M00616	Sulfate-sulfur assimilation	Module set	Metabolic capacity	(K02048,K23163)+K02046+K02047+K02045 M00176	0.708333	FALSE	K00390,K00390,K00955,K00956,K00957,K00957,K02045,K02046,K02047
0	RG29	M00001	Glycolysis (Embden-Meyerhof pathway), glucose => pyruvate	Carbohydrate metabolism	Central carbohydrate metabolism	(K00844,K12407,K00845,K00886,K08074,K00918) (K01810,K06859,K13810,K15916) (K00850,K16370,K21071,K00918) (K01623,K01624,K11645,K16305,K16306) K01803 ((K00134,K00150) K00927,K11389) (K01834,K15633,K15634,K15635) K01689 (K00873,K12406)	1	TRUE	K00134,K00134,K00845,K00845,K00850,K00873,K00927,K01624,K01689,K01803,K01810,K01834,K15633,K15635,K21071,K21071
1	RG29	M00002	Glycolysis, core module involving three-carbon compounds	Carbohydrate metabolism	Central carbohydrate metabolism	K01803 ((K00134,K00150) K00927,K11389) (K01834,K15633,K15634,K15635) K01689 (K00873,K12406)	1	TRUE	K00134,K00134,K00873,K00927,K01689,K01803,K01834,K15633,K15635
2	RG29	M00003	Gluconeogenesis, oxaloacetate => fructose-6P	Carbohydrate metabolism	Central carbohydrate metabolism	(K01596,K01610) K01689 (K01834,K15633,K15634,K15635) K00927 (K00134,K00150) K01803 ((K01623,K01624,K11645) (K03841,K02446,K11532,K01086,K04041),K01622)	1	TRUE	K00134,K00134,K00927,K01596,K01610,K01624,K01689,K01803,K01834,K03841,K15633,K15635
3	RG29	M00307	Pyruvate oxidation, pyruvate => acetyl-CoA	Carbohydrate metabolism	Central carbohydrate metabolism	((K00163,K00161+K00162)+K00627+K00382-K13997),K00169+K00170+K00171+(K00172,K00189),K03737	1	TRUE	K00161,K00161,K00162,K00382,K00627,K00627,K03737,K03737,K03737
4	RG29	M00009	Citrate cycle (TCA cycle, Krebs cycle)	Carbohydrate metabolism	Central carbohydrate metabolism	(K01647,K05942) (K01681,K01682) (K00031,K00030) (K00164+K00658+K00382,K00174+K00175-K00177-K00176) (K01902+K01903,K01899+K01900,K18118) (K00234+K00235+K00236+K00237,K00239+K00240+K00241-(K00242,K18859,K18860),K00244+K00245+K00246-K00247) (K01676,K01679,K01677+K01678) (K00026,K00025,K00024,K00116)	1	TRUE	K00024,K00031,K00164,K00174,K00174,K00175,K00175,K00176,K00176,K00177,K00177,K00239,K00240,K00241,K00244,K00244,K00244,K00382,K00658,K01647,K01676,K01681,K01682,K01902,K01902,K01903,K01903
5	RG29	M00010	Citrate cycle, first carbon oxidation, oxaloacetate => 2-oxoglutarate	Carbohydrate metabolism	Central carbohydrate metabolism	(K01647,K05942) (K01681,K01682) (K00031,K00030)	1	TRUE	K00031,K01647,K01681,K01682
6	RG29	M00011	Citrate cycle, second carbon oxidation, 2-oxoglutarate => oxaloacetate	Carbohydrate metabolism	Central carbohydrate metabolism	(K00164+K00658+K00382,K00174+K00175-K00177-K00176) (K01902+K01903,K01899+K01900,K18118) (K00234+K00235+K00236+K00237,K00239+K00240+K00241-(K00242,K18859,K18860),K00244+K00245+K00246-K00247) (K01676,K01679,K01677+K01678) (K00026,K00025,K00024,K00116)	1	TRUE	K00024,K00164,K00174,K00174,K00175,K00175,K00176,K00176,K00177,K00177,K00239,K00240,K00241,K00244,K00244,K00244,K00382,K00658,K01676,K01902,K01902,K01903,K01903
7	RG29	M00004	Pentose phosphate pathway (Pentose phosphate cycle)	Carbohydrate metabolism	Central carbohydrate metabolism	(K13937,((K00036,K19243) (K01057,K07404))) K00033 K01783 (K01807,K01808) K00615 K00616 (K01810,K06859,K13810,K15916)	0.714286	FALSE	K00615,K00615,K00615,K00616,K01783,K01808,K01810
8	RG29	M00007	Pentose phosphate pathway, non-oxidative phase, fructose 6P => ribose 5P	Carbohydrate metabolism	Central carbohydrate metabolism	K00615 (K00616,K13810) K01783 (K01807,K01808)	1	TRUE	K00615,K00615,K00615,K00616,K01783,K01808
9	RG29	M00005	PRPP biosynthesis, ribose 5P => PRPP	Carbohydrate metabolism	Central carbohydrate metabolism	K00948	1	TRUE	K00948
10	RG29	M00308	Semi-phosphorylative Entner-Doudoroff pathway, gluconate => glycerate-3P	Carbohydrate metabolism	Central carbohydrate metabolism	K05308 K00874 K01625 (K00134 K00927,K00131,K18978)	0.4	FALSE	K00131,K00134,K00134,K00927
11	RG29	M00633	Semi-phosphorylative Entner-Doudoroff pathway, gluconate/galactonate => glycerate-3P	Carbohydrate metabolism	Central carbohydrate metabolism	K05308 K18126 K11395 (K00131,K18978)	0.25	FALSE	K00131
12	RG29	M00309	Non-phosphorylative Entner-Doudoroff pathway, gluconate/galactonate => glycerate	Carbohydrate metabolism	Central carbohydrate metabolism	K05308 (K11395,K18127) (K18020+K18021+K18022,K18128,K03738)	0.333333	FALSE	K03738,K03738,K03738,K03738
13	RG29	M00014	Glucuronate pathway (uronate pathway)	Carbohydrate metabolism	Other carbohydrate metabolism	K00012 ((K12447 K16190),(K00699 (K01195,K14756))) K00002 K13247 -- K03331 (K05351,K00008) K00854	0.111111	FALSE	K00012
14	RG29	M00632	Galactose degradation, Leloir pathway, galactose => alpha-D-glucose-1P	Carbohydrate metabolism	Other carbohydrate metabolism	K01785 K00849 K00965 K01784	0.25	FALSE	K01784,K01784
15	RG29	M00552	D-galactonate degradation, De Ley-Doudoroff pathway, D-galactonate => glycerate-3P	Carbohydrate metabolism	Other carbohydrate metabolism	K01684 K00883 K01631 K00134 K00927	0.4	FALSE	K00134,K00134,K00927
16	RG29	M00129	Ascorbate biosynthesis, animals, glucose-1P => ascorbate	Carbohydrate metabolism	Other carbohydrate metabolism	K00963 K00012 K00699 K01195 K00002 K01053 K00103	0.285714	FALSE	K00012,K00963
17	RG29	M00854	Glycogen biosynthesis, glucose-1P => glycogen/starch	Carbohydrate metabolism	Other carbohydrate metabolism	(K00963 (K00693+K00750,K16150,K16153,K13679,K20812)),(K00975 (K00703,K13679,K20812)) (K00700,K16149)	1	TRUE	K00700,K00703,K00703,K00963,K00975
18	RG29	M00855	Glycogen degradation, glycogen => glucose-6P	Carbohydrate metabolism	Other carbohydrate metabolism	(K00688,K16153) (K01196,((K00705,K22451) (K02438,K01200))) (K15779,K01835,K15778)	0.75	TRUE	K00688,K00688,K00688,K00705,K01835,K01835,K22451
19	RG29	M00565	Trehalose biosynthesis, D-glucose 1P => trehalose	Carbohydrate metabolism	Other carbohydrate metabolism	K00975 K00703 (K00700,K16149) K01214 K06044 K01236	1	TRUE	K00700,K00703,K00703,K00975,K01214,K01236,K01236,K06044
20	RG29	M00549	Nucleotide sugar biosynthesis, glucose => UDP-glucose	Carbohydrate metabolism	Other carbohydrate metabolism	(K00844,K00845,K12407,K00886) (K01835,K15779,K15778) (K00963,K12447)	1	TRUE	K00845,K00845,K00963,K01835,K01835
21	RG29	M00892	UDP-N-acetyl-D-glucosamine biosynthesis, eukaryotes, glucose => UDP-GlcNAc	Carbohydrate metabolism	Other carbohydrate metabolism	(K00844,K12407,K00845) K01810 K00820 K00621 K01836 K00972	0.5	FALSE	K00820,K00845,K00845,K01810
22	RG29	M00909	UDP-N-acetyl-D-glucosamine biosynthesis, prokaryotes, glucose => UDP-GlcNAc	Carbohydrate metabolism	Other carbohydrate metabolism	K00845 (K01810,K13810,K15916) K00820 K03431 K04042	1	TRUE	K00820,K00845,K00845,K01810,K03431,K04042
23	RG29	M00761	Undecaprenylphosphate alpha-L-Ara4N biosynthesis, UDP-GlcA => undecaprenyl phosphate alpha-L-Ara4N	Carbohydrate metabolism	Other carbohydrate metabolism	K10011 K07806 K10012 K13014	1	TRUE	K07806,K07806,K10011,K10012,K13014
24	RG29	M00012	Glyoxylate cycle	Carbohydrate metabolism	Other carbohydrate metabolism	K01647 (K01681,K01682) K01637 (K01638,K19282) (K00026,K00025,K00024)	0.6	FALSE	K00024,K01647,K01681,K01682
25	RG29	M00373	Ethylmalonyl pathway	Carbohydrate metabolism	Other carbohydrate metabolism	K00626 K00023 K17865 K14446 K14447 K14448 K14449 K08691 K14451 K01965+K01966 K05606 K01847	0.166667	FALSE	K00626,K00626,K05606
26	RG29	M00740	Methylaspartate cycle	Carbohydrate metabolism	Other carbohydrate metabolism	K01647 K01681 K00031 K00261 K19268+K01846 K04835 K19280 K14449 K19281 K19282 K00024	0.363636	FALSE	K00024,K00031,K01647,K01681
27	RG29	M00532	Photorespiration	Carbohydrate metabolism	Other carbohydrate metabolism	(K01601-K01602) K19269 K11517 K03781 K14272 K00600 K00830 (K15893,K15919) K15918 K00281+K00605+K00382+K02437	0.175	FALSE	K00382,K00600,K00605,K02437,K02437
28	RG29	M00013	Malonate semialdehyde pathway, propanoyl-CoA => acetyl-CoA	Carbohydrate metabolism	Other carbohydrate metabolism	(K00248,K00232) (K07511,K14729) K05605 K23146 K00140	0.2	FALSE	K00248
29	RG29	M00741	Propanoyl-CoA metabolism, propanoyl-CoA => succinyl-CoA	Carbohydrate metabolism	Other carbohydrate metabolism	(K01965+K01966,K11263+(K18472,K19312+K22568),K01964+K15036+K15037) K05606 (K01847,K01848+K01849)	0.666667	FALSE	K01848,K01849,K05606
30	RG29	M00131	Inositol phosphate metabolism, Ins(1,3,4,5)P4 => Ins(1,3,4)P3 => myo-inositol	Carbohydrate metabolism	Other carbohydrate metabolism	K01106 K01107 K01109 K01092	0.25	FALSE	K01092
31	RG29	M00165	Reductive pentose phosphate cycle (Calvin cycle)	Energy metabolism	Carbon fixation	K00855 (K01601-K01602) K00927 (K05298,K00150,K00134) (K01623,K01624) (K03841,K02446,K11532,K01086) K00615 (K01623,K01624) (K01100,K11532,K01086) K00615 (K01807,K01808)	0.727273	FALSE	K00134,K00134,K00615,K00615,K00615,K00927,K01624,K01808,K03841
32	RG29	M00166	Reductive pentose phosphate cycle, ribulose-5P => glyceraldehyde-3P	Energy metabolism	Carbon fixation	K00855 (K01601-K01602) K00927 (K05298,K00150,K00134)	0.5	FALSE	K00134,K00134,K00927
33	RG29	M00167	Reductive pentose phosphate cycle, glyceraldehyde-3P => ribulose-5P	Energy metabolism	Carbon fixation	(K01623,K01624) (K03841,K02446,K11532,K01086) K00615 (K01623,K01624) (K01100,K11532,K01086) K00615 (K01807,K01808)	0.857143	TRUE	K00615,K00615,K00615,K01624,K01808,K03841
34	RG29	M00168	CAM (Crassulacean acid metabolism), dark	Energy metabolism	Carbon fixation	K01595 (K00025,K00026,K00024)	1	TRUE	K00024,K01595
35	RG29	M00169	CAM (Crassulacean acid metabolism), light	Energy metabolism	Carbon fixation	K00029 K01006	1	TRUE	K00029,K00029,K00029,K01006
36	RG29	M00172	C4-dicarboxylic acid cycle, NADP - malic enzyme type	Energy metabolism	Carbon fixation	K01595 K00051 K00029 K01006	0.75	TRUE	K00029,K00029,K00029,K01006,K01595
37	RG29	M00171	C4-dicarboxylic acid cycle, NAD - malic enzyme type	Energy metabolism	Carbon fixation	K01595 K14454 K14455 (K00025,K00026) K00028 (K00814,K14272) K01006	0.285714	FALSE	K01006,K01595
38	RG29	M00170	C4-dicarboxylic acid cycle, phosphoenolpyruvate carboxykinase type	Energy metabolism	Carbon fixation	K01595 K14454 K14455 K01610	0.5	FALSE	K01595,K01610
39	RG29	M00173	Reductive citrate cycle (Arnon-Buchanan cycle)	Energy metabolism	Carbon fixation	(K00169+K00170+K00171+K00172,K03737) ((K01007,K01006) K01595,K01959+K01960,K01958) K00024 (K01676,K01679,K01677+K01678) (K00239+K00240-K00241-K00242,K00244+K00245-K00246-K00247,K18556+K18557+K18558+K18559+K18560) (K01902+K01903) (K00174+K00175-K00177-K00176) K00031 (K01681,K01682) (K15230+K15231,K15232+K15233 K15234)	0.909091	TRUE	K00024,K00031,K00174,K00174,K00175,K00175,K00176,K00176,K00177,K00177,K00239,K00240,K00241,K00244,K00244,K00244,K01006,K01595,K01676,K01681,K01682,K01902,K01902,K01903,K01903,K01958,K03737,K03737,K03737
40	RG29	M00376	3-Hydroxypropionate bi-cycle	Energy metabolism	Carbon fixation	(K02160+K01961+K01962+K01963) K14468 K14469 K15052 K05606 (K01847,K01848+K01849) (K14471+K14472) (K00239+K00240+K00241) K01679 K08691 K14449 K14470 K09709	0.307692	FALSE	K00239,K00240,K00241,K01848,K01849,K01961,K01962,K01963,K02160,K02160,K05606
41	RG29	M00375	Hydroxypropionate-hydroxybutylate cycle	Energy metabolism	Carbon fixation	(K01964+K15037+K15036) K15017 K15039 K15018 K15019 K15020 K05606 (K01848+K01849) (K15038,K15017) K14465 (K14466,K18861) K14534 K15016 K00626	0.214286	FALSE	K00626,K00626,K01848,K01849,K05606
42	RG29	M00374	Dicarboxylate-hydroxybutyrate cycle	Energy metabolism	Carbon fixation	(K00169+K00170+K00171+K00172) K01007 K01595 K00024 (K01677+K01678) (K00239+K00240-K00241-K18860) (K01902+K01903) (K15038,K15017) K14465 (K14467,K18861) K14534 K15016 K00626	0.384615	FALSE	K00024,K00239,K00240,K00241,K00626,K00626,K01595,K01902,K01902,K01903,K01903
43	RG29	M00377	Reductive acetyl-CoA pathway (Wood-Ljungdahl pathway)	Energy metabolism	Carbon fixation	K00198 K05299-K15022 K01938 K01491 K00297 K15023 K14138+K00197+K00194	0.428571	FALSE	K00198,K00297,K01491,K01491,K15022
44	RG29	M00579	Phosphate acetyltransferase-acetate kinase pathway, acetyl-CoA => acetate	Energy metabolism	Carbon fixation	(K00625,K13788,K15024) K00925	0.5	FALSE	K00925,K00925
45	RG29	M00620	Incomplete reductive citrate cycle, acetyl-CoA => oxoglutarate	Energy metabolism	Carbon fixation	(K00169+K00170+K00171+K00172) (K01959+K01960) K00024 (K01677+K01678) (K18209+K18210) (K01902+K01903) (K00174+K00175+K00176+K00177)	0.428571	FALSE	K00024,K00174,K00174,K00175,K00175,K00176,K00176,K00177,K00177,K01902,K01902,K01903,K01903
46	RG29	M00567	Methanogenesis, CO2 => methane	Energy metabolism	Methane metabolism	(K00200+K00201+K00202+K00203-K11261+(K00205,K11260,K00204)) K00672 K01499 (K00319,K13942) K00320 (K00577+K00578+K00579+K00580+K00581-K00582-K00583+K00584) (K00399+K00401+K00402) (K22480+K22481+K22482,K03388+K03389+K03390,K08264+K08265,K03388+K03389+K03390+K14127+(K14126+K14128,K22516+K00125))	0.125	FALSE	K00125,K03388,K03389,K03390,K08264,K08264,K08264,K08264,K08264,K08264,K14127
47	RG29	M00357	Methanogenesis, acetate => methane	Energy metabolism	Methane metabolism	((K00925 K00625),K01895) (K00193+K00197+K00194) (K00577+K00578+K00579+K00580+K00581-K00582-K00583+K00584) (K00399+K00401+K00402) (K22480+K22481+K22482,K03388+K03389+K03390,K08264+K08265,K03388+K03389+K03390+K14127+(K14126+K14128,K22516+K00125))	0.4	FALSE	K00125,K00925,K00925,K01895,K01895,K03388,K03389,K03390,K08264,K08264,K08264,K08264,K08264,K08264,K14127
48	RG29	M00356	Methanogenesis, methanol => methane	Energy metabolism	Methane metabolism	K14080+K04480+K14081 K00399+K00401+K00402 (K22480+K22481+K22482,K03388+K03389+K03390,K08264+K08265,K03388+K03389+K03390+K14127+(K14126+K14128,K22516+K00125))	0.333333	FALSE	K00125,K03388,K03389,K03390,K08264,K08264,K08264,K08264,K08264,K08264,K14127
49	RG29	M00563	Methanogenesis, methylamine/dimethylamine/trimethylamine => methane	Energy metabolism	Methane metabolism	K14082 ((K16177-K16176),(K16179-K16178),(K14084-K14083)) K00399+K00401+K00402 (K22480+K22481+K22482,K03388+K03389+K03390,K08264+K08265,K03388+K03389+K03390+K14127+(K14126+K14128,K22516+K00125))	0.25	FALSE	K00125,K03388,K03389,K03390,K08264,K08264,K08264,K08264,K08264,K08264,K14127
50	RG29	M00346	Formaldehyde assimilation, serine pathway	Energy metabolism	Methane metabolism	K00600 K00830 K00018 K11529 K01689 K01595 K00024 K08692+K14067 K08691	0.666667	FALSE	K00018,K00018,K00024,K00600,K01595,K01689,K11529
51	RG29	M00345	Formaldehyde assimilation, ribulose monophosphate pathway	Energy metabolism	Methane metabolism	(((K08093,K13812) K08094),K13831) (K00850,K16370) K01624	0.666667	FALSE	K00850,K01624
52	RG29	M00344	Formaldehyde assimilation, xylulose monophosphate pathway	Energy metabolism	Methane metabolism	K17100 K00863 K01624 K03841	0.5	FALSE	K01624,K03841
53	RG29	M00175	Nitrogen fixation, nitrogen => ammonia	Energy metabolism	Nitrogen metabolism	K02588+K02586+K02591-K00531,K22896+K22897+K22898+K22899	1	TRUE	K02586,K02588,K02591
54	RG29	M00530	Dissimilatory nitrate reduction, nitrate => ammonia	Energy metabolism	Nitrogen metabolism	(K00370+K00371+K00374,K02567+K02568) (K00362+K00363,K03385+K15876)	0.75	TRUE	K00370,K00371,K00374,K03385,K03385,K03385
55	RG29	M00529	Denitrification, nitrate => nitrogen	Energy metabolism	Nitrogen metabolism	(K00370+K00371+K00374,K02567+K02568) (K00368,K15864) (K04561+K02305) K00376	0.5	FALSE	K00370,K00371,K00374,K02305,K04561,K04561
56	RG29	M00528	Nitrification, ammonia => nitrite	Energy metabolism	Nitrogen metabolism	K10944+K10945+K10946 K10535	0.5	FALSE	K10535
57	RG29	M00804	Complete nitrification, comammox, ammonia => nitrite => nitrate	Energy metabolism	Nitrogen metabolism	K10944+K10945+K10946 K10535 K00370+K00371	0.666667	FALSE	K00370,K00371,K10535
58	RG29	M00176	Assimilatory sulfate reduction, sulfate => H2S	Energy metabolism	Sulfur metabolism	(K13811,K00958+K00860,K00955+K00957,K00956+K00957+K00860) K00390 (K00380+K00381,K00392)	0.666667	FALSE	K00390,K00955,K00956,K00957
59	RG29	M00595	Thiosulfate oxidation by SOX complex, thiosulfate => sulfate	Energy metabolism	Sulfur metabolism	K17222+K17223+K17224-K17225-K22622+K17226+K17227	0.2	FALSE	K17223
60	RG29	M00144	NADH:quinone oxidoreductase, prokaryotes	Energy metabolism	ATP synthesis	K00330+(K00331+K00332+K00333,K00331+K13378,K13380)+K00334+K00335+K00336+K00337+K00338+K00339+K00340+(K00341+K00342)+K00343	1	TRUE	K00330,K00330,K00331,K00331,K00332,K00333,K00333,K00334,K00334,K00335,K00335,K00336,K00337,K00337,K00338,K00338,K00339,K00339,K00340,K00340,K00341,K00341,K00342,K00342,K00343,K00343,K13378,K13380
61	RG29	M00149	Succinate dehydrogenase, prokaryotes	Energy metabolism	ATP synthesis	K00241+(K00242,K18859,K18860)+K00239+K00240	0.75	TRUE	K00239,K00240,K00241
62	RG29	M00150	Fumarate reductase, prokaryotes	Energy metabolism	ATP synthesis	K00244+K00245+K00246+K00247	0.25	FALSE	K00244,K00244,K00244
63	RG29	M00162	Cytochrome b6f complex	Energy metabolism	ATP synthesis	K02635+K02637+K02634+K02636+K02642+K02643+K03689+K02640	0.125	FALSE	K02636,K02636
64	RG29	M00151	Cytochrome bc1 complex respiratory unit	Energy metabolism	ATP synthesis	((K00412+K00413,K00410)+K00411),K03886+K03887+K03888,K03890+K03891+K03889	0.333333	FALSE	K00412,K03887
65	RG29	M00152	Cytochrome bc1 complex	Energy metabolism	ATP synthesis	K00411+K00412+K00413+K00414+K00415+K00416+K00417+K00418+K00419+K00420	0.1	FALSE	K00412
66	RG29	M00154	Cytochrome c oxidase	Energy metabolism	ATP synthesis	(K02257+K02262+K02256+K02261+K02263+K02264+K02265+K02266+K02267+K02268+K02270-K02271+K02272-K02273+K02258+K02259+K02260)	0.0666667	FALSE	K02257
67	RG29	M00155	Cytochrome c oxidase, prokaryotes	Energy metabolism	ATP synthesis	K02275+(K02274+K02276,K15408)-K02277	0.666667	FALSE	K02274,K02275,K02277
68	RG29	M00153	Cytochrome bd ubiquinol oxidase	Energy metabolism	ATP synthesis	K00425+K00426+(K00424,K22501)	0.666667	FALSE	K00425,K00425,K00426,K00426
69	RG29	M00156	Cytochrome c oxidase, cbb3-type	Energy metabolism	ATP synthesis	((K00404+K00405,K15862)+K00407+K00406)	0.75	TRUE	K00404,K00405,K00406
70	RG29	M00157	F-type ATPase, prokaryotes and chloroplasts	Energy metabolism	ATP synthesis	K02111+K02112+K02113+K02114+K02115+K02108+K02109+K02110	1	TRUE	K02108,K02109,K02109,K02110,K02111,K02112,K02113,K02114,K02115
71	RG29	M00082	Fatty acid biosynthesis, initiation	Lipid metabolism	Fatty acid metabolism	(K11262,(K02160+K01961,K11263)+(K01962+K01963,K18472)) (K00665,K00667+K00668,K11533,(K00645 (K00648,K18473)))	1	TRUE	K00645,K00648,K00648,K01961,K01962,K01963,K02160,K02160
72	RG29	M00083	Fatty acid biosynthesis, elongation	Lipid metabolism	Fatty acid metabolism	K00665,(K00667 K00668),K11533,((K00647,K09458) K00059 (K02372,K01716,K16363) (K00208,K02371,K10780,K00209))	1	TRUE	K00059,K00059,K00059,K00208,K01716,K02372,K02372,K09458
73	RG29	M00873	Fatty acid biosynthesis in mitochondria, animals	Lipid metabolism	Fatty acid metabolism	K18660 K03955+K00645 K09458 K11539+K13370 K22540 K07512	0.25	FALSE	K00645,K09458
74	RG29	M00874	Fatty acid biosynthesis in mitochondria, fungi	Lipid metabolism	Fatty acid metabolism	K11262 K03955+K00645 K09458 K00059 K22541 K07512	0.416667	FALSE	K00059,K00059,K00059,K00645,K09458
75	RG29	M00086	beta-Oxidation, acyl-CoA synthesis	Lipid metabolism	Fatty acid metabolism	K01897,K15013	1	TRUE	K01897,K01897
76	RG29	M00087	beta-Oxidation	Lipid metabolism	Fatty acid metabolism	(K00232,K00249,K00255,K06445,K09479) (((K01692,K07511,K13767) (K00022,K07516)),K01825,K01782,K07514,K07515,K10527) (K00632,K07508,K07509,K07513)	0.75	TRUE	K00249,K00249,K00249,K00249,K00632,K01692,K01692,K01692
77	RG29	M00088	Ketone body biosynthesis, acetyl-CoA => acetoacetate/3-hydroxybutyrate/acetone	Lipid metabolism	Lipid metabolism	K00626 K01641 K01640 K00019 K01574	0.2	FALSE	K00626,K00626
78	RG29	M00089	Triacylglycerol biosynthesis	Lipid metabolism	Lipid metabolism	(K00629,K13506,K13507,K00630,K13508) (K00655,K13509,K13523,K19007,K13513,K13517,K13519,K14674,K22831) (K01080,K15728,K18693) (K11155,K11160,K14456,K22848,K22849)	0.25	FALSE	K00655,K00655,K00655,K00655
79	RG29	M00093	Phosphatidylethanolamine (PE) biosynthesis, PA => PS => PE	Lipid metabolism	Lipid metabolism	K00981 (K00998,K17103) K01613	1	TRUE	K00981,K01613,K17103
80	RG29	M00066	Lactosylceramide biosynthesis	Lipid metabolism	Lipid metabolism	K00720 K07553	0.5	FALSE	K00720
81	RG29	M00048	Inosine monophosphate biosynthesis, PRPP + glutamine => IMP	Nucleotide metabolism	Purine metabolism	K00764 (K01945,K11787,K11788,K13713) (K00601,K11175,K08289,K11787,K01492) (K01952,(K23269+K23264+K23265),(K23270+K23265)) (K01933,K11787,K11788 (K01587,K11808,K01589 K01588)) (K01923,K01587,K13713) K01756 (K00602,(K01492,K06863 K11176))	1	TRUE	K00602,K00764,K01588,K01756,K01923,K01933,K01945,K08289,K11175,K23265,K23270
82	RG29	M00049	Adenine ribonucleotide biosynthesis, IMP => ADP,ATP	Nucleotide metabolism	Purine metabolism	K01939 K01756 (K00939,K18532,K18533,K00944) (K00940,K00873,K12406)	1	TRUE	K00873,K00939,K00940,K01756,K01939
83	RG29	M00050	Guanine ribonucleotide biosynthesis IMP => GDP,GTP	Nucleotide metabolism	Purine metabolism	K00088 K01951 K00942 (K00940,K18533,K00873,K12406)	1	TRUE	K00088,K00873,K00940,K00942,K01951,K01951
84	RG29	M00051	Uridine monophosphate biosynthesis, glutamine (+ PRPP) => UMP	Nucleotide metabolism	Pyrimidine metabolism	(K11540,(K11541 K01465),((K01954,K01955+K01956) (K00609+K00610,K00608) K01465)) (K00226,K00254,K17828) (K13421,K00762 K01591)	0.916667	TRUE	K00609,K00762,K01465,K01591,K01955,K01956,K17828
85	RG29	M00052	Pyrimidine ribonucleotide biosynthesis, UMP => UDP/UTP,CDP/CTP	Nucleotide metabolism	Pyrimidine metabolism	(K13800,K13809,K09903) (K00940,K18533) K01937	1	TRUE	K00940,K01937,K09903
86	RG29	M00053	Pyrimidine deoxyribonuleotide biosynthesis, CDP/CTP => dCDP/dCTP,dTDP/dTTP	Nucleotide metabolism	Pyrimidine metabolism	(K00524,K00525+K00526,K10807+K10808) (K00940,K18533) (K00527,K21636) K01494 K01520 (K00560,K13998) K00943 K00940	0.6875	FALSE	K00525,K00940,K00943,K01494,K01520
87	RG29	M00020	Serine biosynthesis, glycerate-3P => serine	Amino acid metabolism	Serine and threonine metabolism	K00058 K00831 (K01079,K02203,K22305)	0.333333	FALSE	K00058
88	RG29	M00018	Threonine biosynthesis, aspartate => homoserine => threonine	Amino acid metabolism	Serine and threonine metabolism	(K00928,K12524,K12525,K12526) K00133 (K00003,K12524,K12525) (K00872,K02204,K02203) K01733	0.8	TRUE	K00003,K00133,K00133,K00928,K01733
89	RG29	M00033	Ectoine biosynthesis, aspartate => ectoine	Amino acid metabolism	Serine and threonine metabolism	K00928 K00133 K00836 K06718 K06720	0.4	FALSE	K00133,K00133,K00928
90	RG29	M00021	Cysteine biosynthesis, serine => cysteine	Amino acid metabolism	Cysteine and methionine metabolism	(K00640,K23304) (K01738,K13034,K17069)	1	TRUE	K00640,K00640,K01738,K17069
91	RG29	M00609	Cysteine biosynthesis, methionine => cysteine	Amino acid metabolism	Cysteine and methionine metabolism	K00789 K17462 K01243 K07173 K17216 K17217	0.333333	FALSE	K00789,K00789,K01243,K01243
92	RG29	M00017	Methionine biosynthesis, apartate => homoserine => methionine	Amino acid metabolism	Cysteine and methionine metabolism	(K00928,K12524,K12525) K00133 (K00003,K12524,K12525) (K00651,K00641) K01739 (K01760,K14155) (K00548,K24042,K00549)	1	TRUE	K00003,K00133,K00133,K00548,K00549,K00641,K00928,K01739,K01739,K01760,K01760,K14155,K24042
93	RG29	M00034	Methionine salvage pathway	Amino acid metabolism	Cysteine and methionine metabolism	K00789 K01611 K00797 ((K01243,K01244) K00899,K00772) K08963 (K16054,K08964 (K09880,K08965 K08966)) K08967 (K00815,K08969,K23977,K00832,K00838)	0.5	FALSE	K00772,K00789,K00789,K00797,K01243,K01243,K08963
94	RG29	M00035	Methionine degradation	Amino acid metabolism	Cysteine and methionine metabolism	K00789 (K00558,K17398,K17399) K01251 (K01697,K10150)	0.5	FALSE	K00789,K00789,K01251
95	RG29	M00368	Ethylene biosynthesis, methionine => ethylene	Amino acid metabolism	Cysteine and methionine metabolism	K00789 (K01762,K20772) K05933	0.333333	FALSE	K00789,K00789
96	RG29	M00019	Valine/isoleucine biosynthesis, pyruvate => valine / 2-oxobutanoate => isoleucine	Amino acid metabolism	Branched-chain amino acid metabolism	K01652+(K01653,K11258) K00053 K01687 K00826	1	TRUE	K00053,K00826,K01652,K01653,K01687
97	RG29	M00535	Isoleucine biosynthesis, pyruvate => 2-oxobutanoate	Amino acid metabolism	Branched-chain amino acid metabolism	K09011 K01703+K01704 K00052	0.666667	FALSE	K00052,K01703,K01703,K01704
98	RG29	M00570	Isoleucine biosynthesis, threonine => 2-oxobutanoate => isoleucine	Amino acid metabolism	Branched-chain amino acid metabolism	(K17989,K01754) K01652+(K01653,K11258) K00053 K01687 K00826	1	TRUE	K00053,K00826,K01652,K01653,K01687,K01754
99	RG29	M00432	Leucine biosynthesis, 2-oxoisovalerate => 2-oxoisocaproate	Amino acid metabolism	Branched-chain amino acid metabolism	K01649 (K01702,K01703+K01704) K00052	1	TRUE	K00052,K01649,K01649,K01703,K01703,K01704
100	RG29	M00036	Leucine degradation, leucine => acetoacetate + acetyl-CoA	Amino acid metabolism	Branched-chain amino acid metabolism	K00826 ((K00166+K00167,K11381)+K09699+K00382) (K00253,K00249) (K01968+K01969) (K05607,K13766) K01640	0.388889	FALSE	K00249,K00249,K00249,K00249,K00382,K00826
101	RG29	M00016	Lysine biosynthesis, succinyl-DAP pathway, aspartate => lysine	Amino acid metabolism	Lysine metabolism	(K00928,K12524,K12525,K12526) K00133 K01714 K00215 K00674 (K00821,K14267) K01439 K01778 (K01586,K12526)	0.777778	TRUE	K00133,K00133,K00215,K00215,K00821,K00928,K01586,K01586,K01714,K01778
102	RG29	M00525	Lysine biosynthesis, acetyl-DAP pathway, aspartate => lysine	Amino acid metabolism	Lysine metabolism	K00928 K00133 K01714 K00215 K05822 K00841 K05823 K01778 K01586	0.666667	FALSE	K00133,K00133,K00215,K00215,K00928,K01586,K01586,K01714,K01778
103	RG29	M00526	Lysine biosynthesis, DAP dehydrogenase pathway, aspartate => lysine	Amino acid metabolism	Lysine metabolism	(K00928,K12524,K12525,K12526) K00133 K01714 K00215 K03340 (K01586,K12526)	0.833333	TRUE	K00133,K00133,K00215,K00215,K00928,K01586,K01586,K01714
104	RG29	M00527	Lysine biosynthesis, DAP aminotransferase pathway, aspartate => lysine	Amino acid metabolism	Lysine metabolism	(K00928,K12524,K12525,K12526) K00133 K01714 K00215 K10206 K01778 (K01586,K12526)	1	TRUE	K00133,K00133,K00215,K00215,K00928,K01586,K01586,K01714,K01778,K10206
105	RG29	M00030	Lysine biosynthesis, AAA pathway, 2-oxoglutarate => 2-aminoadipate => lysine	Amino acid metabolism	Lysine metabolism	K01655 K17450 K01705 K05824 K00838 K00143 (K00293,K24034) K00290	0.125	FALSE	K00290
106	RG29	M00032	Lysine degradation, lysine => saccharopine => acetoacetyl-CoA	Amino acid metabolism	Lysine metabolism	K14157 K14085 K00825 (K15791+K00658+K00382) K00252 (K07514,(K07515,K07511) K00022)	0.111111	FALSE	K00382,K00658
107	RG29	M00028	Ornithine biosynthesis, glutamate => ornithine	Amino acid metabolism	Arginine and proline metabolism	(K00618,K00619,K14681,K14682,K00620,K22477,K22478) ((K00930,K22478) K00145,K12659) (K00818,K00821) (K01438,K14677,K00620)	1	TRUE	K00145,K00619,K00620,K00821,K00930
108	RG29	M00844	Arginine biosynthesis, ornithine => arginine	Amino acid metabolism	Arginine and proline metabolism	K00611 K01940 (K01755,K14681)	1	TRUE	K00611,K01755,K01940
109	RG29	M00845	Arginine biosynthesis, glutamate => acetylcitrulline => arginine	Amino acid metabolism	Arginine and proline metabolism	K22478 K00145 K00821 K09065 K01438 K01940 K01755	0.571429	FALSE	K00145,K00821,K01755,K01940
110	RG29	M00029	Urea cycle	Amino acid metabolism	Arginine and proline metabolism	K01948 K00611 K01940 (K01755,K14681) K01476	0.8	TRUE	K00611,K01476,K01755,K01940
111	RG29	M00015	Proline biosynthesis, glutamate => proline	Amino acid metabolism	Arginine and proline metabolism	((K00931 K00147),K12657) K00286	1	TRUE	K00147,K00286,K00931
112	RG29	M00133	Polyamine biosynthesis, arginine => agmatine => putrescine => spermidine	Amino acid metabolism	Polyamine biosynthesis	(K01583,K01584,K01585,K02626) K01480 K01611 K00797	0.5	FALSE	K00797,K01480
113	RG29	M00134	Polyamine biosynthesis, arginine => ornithine => putrescine	Amino acid metabolism	Polyamine biosynthesis	K01476 K01581	0.5	FALSE	K01476
114	RG29	M00026	Histidine biosynthesis, PRPP => histidine	Amino acid metabolism	Histidine metabolism	(K00765-K02502) (K01523 K01496,K11755,K14152) (K01814,K24017) (K02501+K02500,K01663) ((K01693 K00817 (K04486,K05602,K18649)),(K01089 K00817)) (K00013,K14152)	0.777778	TRUE	K00013,K00765,K00765,K00817,K00817,K01523,K01693,K01814,K02500,K02500,K02501,K02501,K02502
115	RG29	M00022	Shikimate pathway, phosphoenolpyruvate + erythrose-4P => chorismate	Amino acid metabolism	Aromatic amino acid metabolism	(K01626,K03856,K13853) (((K01735,K13829) ((K03785,K03786) K00014,K13832)),K13830) ((K00891,K13829) (K00800,K24018),K13830) K01736	1	TRUE	K00014,K00800,K00891,K00891,K01626,K01626,K01735,K01736,K01736,K03786,K03856
116	RG29	M00023	Tryptophan biosynthesis, chorismate => tryptophan	Amino acid metabolism	Aromatic amino acid metabolism	(((K01657+K01658,K13503,K13501,K01656) K00766),K13497) (((K01817,K24017) (K01656,K01609)),K13498,K13501) (K01695+(K01696,K06001),K01694)	1	TRUE	K00766,K01609,K01657,K01658,K01695,K01696,K01817,K06001
117	RG29	M00024	Phenylalanine biosynthesis, chorismate => phenylpyruvate => phenylalanine	Amino acid metabolism	Aromatic amino acid metabolism	((K01850,K04092,K14187,K04093,K04516,K06208,K06209) (K01713,K04518,K05359),K14170) (K00832,K00838)	0.666667	FALSE	K04093,K04518,K14170
118	RG29	M00025	Tyrosine biosynthesis, chorismate => HPP => tyrosine	Amino acid metabolism	Aromatic amino acid metabolism	(((K01850,K04092,K14170,K04093,K04516,K06208,K06209) (K04517,K00211)),K14187) (K00832,K00838)	0.666667	FALSE	K04093,K04517,K14170
119	RG29	M00040	Tyrosine biosynthesis, chorismate => arogenate => tyrosine	Amino acid metabolism	Aromatic amino acid metabolism	(K01850,K04092,K14170) (K00832,K15849) (K00220,K24018,K15227)	0.333333	FALSE	K14170
120	RG29	M00038	Tryptophan metabolism, tryptophan => kynurenine => 2-aminomuconate	Amino acid metabolism	Aromatic amino acid metabolism	(K00453,K00463) (K01432,K14263,K07130) K00486 K01556 K00452 K03392 (K10217,K23234)	0.142857	FALSE	K07130
121	RG29	M00027	GABA (gamma-Aminobutyrate) shunt	Amino acid metabolism	Other amino acid metabolism	K01580 (K13524,K07250,K00823,K16871) (K00135,K00139,K17761)	0.666667	FALSE	K00135,K00823,K07250
122	RG29	M00055	N-glycan precursor biosynthesis	Glycan metabolism	Glycan biosynthesis	K01001 (K07432+K07441) K03842 K03843 K03844 K03845 K03846 K03847 K03846 K00729 K03848 K03849 K03850	0.0769231	FALSE	K00729
123	RG29	M00060	KDO2-lipid A biosynthesis, Raetz pathway, LpxL-LpxM type	Glycan metabolism	Lipopolysaccharide metabolism	K00677 K02535 K02536 (K03269,K09949) K00748 K00912 K02527 K02517 K02560	0.888889	TRUE	K00677,K00748,K00912,K02517,K02517,K02527,K02535,K02536,K03269
124	RG29	M00866	KDO2-lipid A biosynthesis, Raetz pathway, non-LpxL-LpxM type	Glycan metabolism	Lipopolysaccharide metabolism	K00677 (K02535,K16363) K02536 (K03269,K09949) K00748 K00912 K02527 K02517 K09778	0.888889	TRUE	K00677,K00748,K00912,K02517,K02517,K02527,K02535,K02536,K03269
125	RG29	M00063	CMP-KDO biosynthesis	Glycan metabolism	Lipopolysaccharide metabolism	K06041 K01627 K03270 K00979	1	TRUE	K00979,K01627,K03270,K06041
126	RG29	M00064	ADP-L-glycero-D-manno-heptose biosynthesis	Glycan metabolism	Lipopolysaccharide metabolism	K03271 (K03272,K21344) K03273 (K03272,K21345) K03274	0.8	TRUE	K03271,K03272,K03273,K21345
127	RG29	M00923	UDP-L-FucNAm biosynthesis	Glycan metabolism	Lipopolysaccharide metabolism	K15894 K19068 K24258 K24259	0.25	FALSE	K15894
128	RG29	M00127	Thiamine biosynthesis, prokaryotes, AIR (+ DXP/tyrosine) => TMP/TPP	Metabolism of cofactors and vitamins	Cofactor and vitamin metabolism	K03148+K03154 K03151 K03150 K03149 K03147 ((K00941 K00788),K14153,K21219) K00946	0.6875	FALSE	K00788,K00788,K00941,K00946,K03147,K03147,K03149,K03154,K03154,K14153
129	RG29	M00895	Thiamine biosynthesis, prokaryotes, AIR (+ DXP/glycine) => TMP/TPP	Metabolism of cofactors and vitamins	Cofactor and vitamin metabolism	K03148+K03154 K03151 K03153 K03149 K10810 K03147 K00941 K00788 K00946	0.611111	FALSE	K00788,K00788,K00941,K00946,K03147,K03147,K03149,K03154,K03154
130	RG29	M00896	Thiamine biosynthesis, archaea, AIR (+ NAD+) => TMP/TPP	Metabolism of cofactors and vitamins	Cofactor and vitamin metabolism	K22699 K03147 (K00941 (K00788,K21220),K21219) K00946	0.8	TRUE	K00788,K00788,K00941,K00946,K03147,K03147
131	RG29	M00897	Thiamine biosynthesis, plants, AIR (+ NAD+) => TMP/thiamine/TPP	Metabolism of cofactors and vitamins	Cofactor and vitamin metabolism	K03146 K03147 K14153 K22911 K00949	0.4	FALSE	K03147,K03147,K14153
132	RG29	M00899	Thiamine salvage pathway, HMP/HET => TMP	Metabolism of cofactors and vitamins	Cofactor and vitamin metabolism	K00878 ((K00941 K00788),K14153,K21219)	0.666667	FALSE	K00788,K00788,K00941,K14153
133	RG29	M00125	Riboflavin biosynthesis, plants and bacteria, GTP => riboflavin/FMN/FAD	Metabolism of cofactors and vitamins	Cofactor and vitamin metabolism	(K01497,K14652) (K01498 K00082,K11752) (K22912,K20860,K20861,K20862,K21063,K21064) (K02858,K14652) K00794 K00793 (K20884 K22949,K11753)	0.857143	TRUE	K00793,K00794,K01497,K02858,K11752,K11753,K14652
134	RG29	M00911	Riboflavin biosynthesis, fungi, GTP => riboflavin/FMN/FAD	Metabolism of cofactors and vitamins	Cofactor and vitamin metabolism	K01497 K14654 K14655 -- K02858 K00794 K00793 K00861 K00953	0.444444	FALSE	K00793,K00794,K01497,K02858
135	RG29	M00124	Pyridoxal-P biosynthesis, erythrose-4P => pyridoxal-P	Metabolism of cofactors and vitamins	Cofactor and vitamin metabolism	K03472 K03473 K00831 K00097 K03474 K00275	0.5	FALSE	K00097,K00275,K03474
136	RG29	M00115	NAD biosynthesis, aspartate => quinolinate => NAD	Metabolism of cofactors and vitamins	Cofactor and vitamin metabolism	(K00278,K06989) K03517 K00767 (K00969,K06210) (K01916,K01950)	1	TRUE	K00278,K00767,K00767,K00969,K01916,K01916,K03517
137	RG29	M00912	NAD biosynthesis, tryptophan => quinolinate => NAD	Metabolism of cofactors and vitamins	Cofactor and vitamin metabolism	(K00453,K00463) (K01432,K14263,K07130) K00486 K01556 K00452 K00767 (K00969,K06210) (K01916,K01950)	0.5	FALSE	K00767,K00767,K00969,K01916,K01916,K07130
138	RG29	M00119	Pantothenate biosynthesis, valine/L-aspartate => pantothenate	Metabolism of cofactors and vitamins	Cofactor and vitamin metabolism	K00826 K00606 K00077 K01579 (K01918,K13799)	0.8	TRUE	K00606,K00826,K01579,K01918
139	RG29	M00913	Pantothenate biosynthesis, 2-oxoisovalerate/spermine => pantothenate	Metabolism of cofactors and vitamins	Cofactor and vitamin metabolism	K00606 K00077 K13367 K00128 K01918	0.4	FALSE	K00606,K01918
140	RG29	M00120	Coenzyme A biosynthesis, pantothenate => CoA	Metabolism of cofactors and vitamins	Cofactor and vitamin metabolism	(K00867,K03525,K01947,K09680) ((K01922,K21977) K01598,K13038) (K02318,(K00954,K02201) K00859)	1	TRUE	K00859,K00954,K03525,K13038
141	RG29	M00914	Coenzyme A biosynthesis, archaea, 2-oxoisovalerate => 4-phosphopantoate => CoA	Metabolism of cofactors and vitamins	Cofactor and vitamin metabolism	K00606 K00077 K06982 K09722 K13038 K02201 K09735	0.285714	FALSE	K00606,K13038
142	RG29	M00572	Pimeloyl-ACP biosynthesis, BioC-BioH pathway, malonyl-ACP => pimeloyl-ACP	Metabolism of cofactors and vitamins	Cofactor and vitamin metabolism	K02169 (K00647,K09458) K00059 K02372 K00208 (K02170,K09789,K19560,K19561)	1	TRUE	K00059,K00059,K00059,K00208,K02169,K02170,K02372,K02372,K09458
143	RG29	M00123	Biotin biosynthesis, pimeloyl-ACP/CoA => biotin	Metabolism of cofactors and vitamins	Cofactor and vitamin metabolism	K00652 ((K00833,K19563) K01935,K19562) K01012	1	TRUE	K00652,K00652,K00833,K01012,K01935
144	RG29	M00573	Biotin biosynthesis, BioI pathway, long-chain-acyl-ACP => pimeloyl-ACP => biotin	Metabolism of cofactors and vitamins	Cofactor and vitamin metabolism	K16593 K00652 K19563 K01935 K01012	0.6	FALSE	K00652,K00652,K01012,K01935
145	RG29	M00577	Biotin biosynthesis, BioW pathway, pimelate => pimeloyl-CoA => biotin	Metabolism of cofactors and vitamins	Cofactor and vitamin metabolism	K01906 K00652 (K00833,K19563) K01935 K01012	0.8	TRUE	K00652,K00652,K00833,K01012,K01935
146	RG29	M00881	Lipoic acid biosynthesis, plants and bacteria, octanoyl-ACP => dihydrolipoyl-E2/H	Metabolism of cofactors and vitamins	Cofactor and vitamin metabolism	K03801 K03644	1	TRUE	K03644,K03801
147	RG29	M00882	Lipoic acid biosynthesis, eukaryotes, octanoyl-ACP => dihydrolipoyl-H	Metabolism of cofactors and vitamins	Cofactor and vitamin metabolism	K23735 K03644	0.5	FALSE	K03644
148	RG29	M00883	Lipoic acid biosynthesis, animals and bacteria, octanoyl-ACP => dihydrolipoyl-H => dihydrolipoyl-E2	Metabolism of cofactors and vitamins	Cofactor and vitamin metabolism	(K23735,K23734) K03644 (K10105,K16869)	0.666667	FALSE	K03644,K23734
149	RG29	M00884	Lipoic acid biosynthesis, octanoyl-CoA => dihydrolipoyl-E2	Metabolism of cofactors and vitamins	Cofactor and vitamin metabolism	K23750 K03644	0.5	FALSE	K03644
150	RG29	M00126	Tetrahydrofolate biosynthesis, GTP => THF	Metabolism of cofactors and vitamins	Cofactor and vitamin metabolism	(K01495,K09007,K22391) (K01077,K01113,(K08310,K19965)) ((K13939,(K13940,K01633 K00950) K00796),(K01633 K13941)) (K11754,K20457) (K00287,K13998)	0.714286	FALSE	K00287,K00796,K00950,K09007,K11754,K22391
151	RG29	M00840	Tetrahydrofolate biosynthesis, mediated by ribA and trpF, GTP => THF	Metabolism of cofactors and vitamins	Cofactor and vitamin metabolism	K14652 K22100 -- K01633 K13941 K22099 K00287	0.285714	FALSE	K00287,K14652
152	RG29	M00841	Tetrahydrofolate biosynthesis, mediated by PTPS, GTP => THF	Metabolism of cofactors and vitamins	Cofactor and vitamin metabolism	K01495 K22101 K13941 K11754 K13998	0.2	FALSE	K11754
153	RG29	M00842	Tetrahydrobiopterin biosynthesis, GTP => BH4	Metabolism of cofactors and vitamins	Cofactor and vitamin metabolism	K01495 K01737 K00072	0.333333	FALSE	K01737
154	RG29	M00843	L-threo-Tetrahydrobiopterin biosynthesis, GTP => L-threo-BH4	Metabolism of cofactors and vitamins	Cofactor and vitamin metabolism	K01495 K01737 K17745	0.333333	FALSE	K01737
155	RG29	M00880	Molybdenum cofactor biosynthesis, GTP => molybdenum cofactor	Metabolism of cofactors and vitamins	Cofactor and vitamin metabolism	((K03639 K03637),K20967) (K03635,K21142) (((K03831,K03638) K03750),K15376)	0.8	TRUE	K03637,K03639,K03639,K03750,K03750,K03750,K03831
156	RG29	M00140	C1-unit interconversion, prokaryotes	Metabolism of cofactors and vitamins	Cofactor and vitamin metabolism	K00600 (K01491,(K00300 K01500)) K01938	0.666667	FALSE	K00600,K01491,K01491
157	RG29	M00141	C1-unit interconversion, eukaryotes	Metabolism of cofactors and vitamins	Cofactor and vitamin metabolism	K00600 (K00288,(K13403 K13402))	0.5	FALSE	K00600
158	RG29	M00846	Siroheme biosynthesis, glutamyl-tRNA => siroheme	Metabolism of cofactors and vitamins	Cofactor and vitamin metabolism	K02492 K01845 K01698 K01749 (K01719,K13542,K13543) (K02302,(K00589,K02303,K02496,K13542,K13543)+K02304-K03794)	1	TRUE	K01698,K01719,K01749,K01845,K01845,K02303,K02304,K02492,K03794,K13542
159	RG29	M00868	Heme biosynthesis, animals and fungi, glycine => heme	Metabolism of cofactors and vitamins	Cofactor and vitamin metabolism	K00643 K01698 K01749 K01719 K01599 K00228 K00231 K01772	0.75	TRUE	K00231,K01599,K01698,K01719,K01749,K01772
160	RG29	M00121	Heme biosynthesis, plants and bacteria, glutamate => heme	Metabolism of cofactors and vitamins	Cofactor and vitamin metabolism	K01885 K02492 K01845 K01698 K01749 (K01719,K13542,K13543) K01599 (K00228,K02495) (K00230,K00231,K08973) K01772	1	TRUE	K00231,K01599,K01698,K01719,K01749,K01772,K01845,K01845,K01885,K02492,K02495,K13542
161	RG29	M00926	Heme biosynthesis, bacteria, glutamyl-tRNA => coproporphyrin III => heme	Metabolism of cofactors and vitamins	Cofactor and vitamin metabolism	K02492 K01845 K01698 K01749 (K01719,K13542) K01599 K00231 K01772 K00435	0.888889	TRUE	K00231,K01599,K01698,K01719,K01749,K01772,K01845,K01845,K02492,K13542
162	RG29	M00847	Heme biosynthesis, archaea, siroheme => heme	Metabolism of cofactors and vitamins	Cofactor and vitamin metabolism	K22225 K22226 K22227	0.333333	FALSE	K22227
163	RG29	M00924	Cobalamin biosynthesis, anaerobic, uroporphyrinogen III => sirohydrochlorin => cobyrinate a,c-diamide	Metabolism of cofactors and vitamins	Cofactor and vitamin metabolism	(K02302,(K02303,K13542) K02304) (K02190,K03795,K22011) K03394 (K05934,K13541,K21479) K05936 (K02189,K13541) K02188 K05895 (K02191 K03399,K00595) K06042 K02224	0.916667	TRUE	K00595,K02188,K02189,K02191,K02224,K02303,K02304,K03394,K03795,K05934,K05936,K06042,K13542
164	RG29	M00925	Cobalamin biosynthesis, aerobic, uroporphyrinogen III => precorrin 2 => cobyrinate a,c-diamide	Metabolism of cofactors and vitamins	Cofactor and vitamin metabolism	(K02303,K13542) (K03394,K13540) K02229 (K05934,K13540,K13541) K05936 K02228 K05895 K00595 K06042 K02224 K02230+K09882+K09883	0.636364	FALSE	K00595,K02224,K02303,K03394,K05934,K05936,K06042,K13542
165	RG29	M00122	Cobalamin biosynthesis, cobyrinate a,c-diamide => cobalamin	Metabolism of cofactors and vitamins	Cofactor and vitamin metabolism	(K00798,K19221) K02232 (K02225,K02227) K02231 K00768 (K02226,K22316) K02233	1	TRUE	K00768,K02226,K02227,K02231,K02232,K02233,K19221,K19221
166	RG29	M00117	Ubiquinone biosynthesis, prokaryotes, chorismate (+ polyprenyl-PP) => ubiquinol	Metabolism of cofactors and vitamins	Cofactor and vitamin metabolism	(K03181,K18240) K03179 (K03182+K03186) K18800 K00568 K03185 K03183 K03184 K00568	0.333333	FALSE	K03179,K03182,K03182,K03183,K03186
167	RG29	M00116	Menaquinone biosynthesis, chorismate (+ polyprenyl-PP) => menaquinol	Metabolism of cofactors and vitamins	Cofactor and vitamin metabolism	K02552 K02551 K08680 K02549 K01911 K01661 K19222 K02548 K03183	0.111111	FALSE	K03183
168	RG29	M00930	Menaquinone biosynthesis, futalosine pathway	Metabolism of cofactors and vitamins	Cofactor and vitamin metabolism	K11782 K18285 (K18286,K20810) K11783 K11784 K11785	1	TRUE	K11782,K11783,K11784,K11785,K18285,K20810
169	RG29	M00931	Menaquinone biosynthesis, modified futalosine pathway	Metabolism of cofactors and vitamins	Cofactor and vitamin metabolism	K11782 K18285 K18284 K11784 K11785	0.8	TRUE	K11782,K11784,K11785,K18285
170	RG29	M00095	C5 isoprenoid biosynthesis, mevalonate pathway	Biosynthesis of terpenoids and polyketides	Terpenoid backbone biosynthesis	K00626 K01641 K00021 K00869 (K00938,K13273) K01597 K01823	0.142857	FALSE	K00626,K00626
171	RG29	M00849	C5 isoprenoid biosynthesis, mevalonate pathway, archaea	Biosynthesis of terpenoids and polyketides	Terpenoid backbone biosynthesis	K00626 K01641 (K00021,K00054) ((K00869 K17942),(K18689 K18690 K22813)) K06981 K01823	0.142857	FALSE	K00626,K00626
172	RG29	M00096	C5 isoprenoid biosynthesis, non-mevalonate pathway	Biosynthesis of terpenoids and polyketides	Terpenoid backbone biosynthesis	K01662 K00099 (K00991,K12506) K00919 (K01770,K12506) K03526 K03527 K01823	0.875	TRUE	K00099,K00919,K00991,K01662,K01662,K01770,K03526,K03527
173	RG29	M00364	C10-C20 isoprenoid biosynthesis, bacteria	Biosynthesis of terpenoids and polyketides	Terpenoid backbone biosynthesis	K01823 (K00795,K13789,K13787)	0.5	FALSE	K00795,K13789
174	RG29	M00366	C10-C20 isoprenoid biosynthesis, plants	Biosynthesis of terpenoids and polyketides	Terpenoid backbone biosynthesis	K01823 K14066 K00787 K13789	0.25	FALSE	K13789
175	RG29	M00778	Type II polyketide backbone biosynthesis, acyl-CoA + malonyl-CoA => polyketide	Biosynthesis of terpenoids and polyketides	Type II polyketide biosynthesis	K05551+K05552+K05553 -K12420 ((K05554,K14249,K15884,K15885) (K05555,K14250),K15886)	0.333333	FALSE	K05555,K05555
176	RG29	M00793	dTDP-L-rhamnose biosynthesis	Biosynthesis of terpenoids and polyketides	Polyketide sugar unit biosynthesis	K00973 K01710 (K01790 K00067,K23987)	0.75	TRUE	K00067,K00973,K01710
177	RG29	M00848	Aurachin biosynthesis, anthranilate => aurachin A	Biosynthesis of other secondary metabolites	Biosynthesis of other antibiotics	K09460 K02078+K14245+K14246+K22798 K22799 K22800 K21272 K21271 K22801 K22802	0.03125	FALSE	K02078,K02078,K02078,K02078
178	RG29	M00568	Catechol ortho-cleavage, catechol => 3-oxoadipate	Xenobiotics biodegradation	Aromatics degradation	K03381 K01856 K03464 (K01055,K14727)	0.25	FALSE	K01055
179	RG29	M00569	Catechol meta-cleavage, catechol => acetyl-CoA / 4-methylcatechol => propanoyl-CoA	Xenobiotics biodegradation	Aromatics degradation	(K00446,K07104) ((K10217 K01821 K01617),K10216) (K18364,K02554) (K18365,K01666) (K18366,K04073)	0.142857	FALSE	K01821,K01821,K01821
180	RG29	M00540	Benzoate degradation, cyclohexanecarboxylic acid =>pimeloyl-CoA	Xenobiotics biodegradation	Aromatics degradation	K04116 K04117 K07534 K07535 K07536	0.2	FALSE	K07535
181	RG29	M00878	Phenylacetate degradation, phenylaxetate => acetyl-CoA/succinyl-CoA	Xenobiotics biodegradation	Aromatics degradation	K01912 K02609+K02610+K02611+K02612+K02613 K15866 K02618 K02615 K01692 K00074	0.428571	FALSE	K00074,K01692,K01692,K01692,K01912,K01912,K01912,K01912
182	RG29	M00575	Pertussis pathogenicity signature, T1SS	Gene set	Pathogenicity	K22944 K11004 K07389 K11003 K12340	0.2	FALSE	K12340,K12340,K12340,K12340,K12340
183	RG29	M00745	Imipenem resistance, repression of porin OprD	Gene set	Drug resistance	(K18072 K18073),(K07644 K07665),K18297 K18093	0.666667	FALSE	K07644,K07644,K07665,K07665
184	RG29	M00651	Vancomycin resistance, D-Ala-D-Lac type	Gene set	Drug resistance	(K18345 K18344 K07260 K18346),(K18351 K18352 K18354 K18353) (K18347 K15739 K08641)	0.142857	FALSE	K18353,K18353
185	RG29	M00725	Cationic antimicrobial peptide (CAMP) resistance, dltABCD operon	Gene set	Drug resistance	K19077 K19078 K03367+K03739+K14188+K03740	0.0833333	FALSE	K14188
186	RG29	M00718	Multidrug resistance, efflux pump MexAB-OprM	Gene set	Drug resistance	K18131 K03585+K18138+K18139	0.5	FALSE	K03585,K03585,K03585,K18138,K18139,K18139,K18139
187	RG29	M00643	Multidrug resistance, efflux pump MexXY-OprM	Gene set	Drug resistance	K18129 K18094+K18095+K18139	0.166667	FALSE	K18139,K18139,K18139
188	RG29	M00696	Multidrug resistance, efflux pump AcrEF-TolC	Gene set	Drug resistance	K18140 K18141+K18142+K12340	0.166667	FALSE	K12340,K12340,K12340,K12340,K12340
189	RG29	M00697	Multidrug resistance, efflux pump MdtEF-TolC	Gene set	Drug resistance	K07690 K18898+K18899+K12340	0.166667	FALSE	K12340,K12340,K12340,K12340,K12340
190	RG29	M00611	Oxygenic photosynthesis in plants and cyanobacteria	Module set	Metabolic capacity	(M00161,M00163) M00165	0.363636	FALSE	K00134,K00134,K00615,K00615,K00615,K00927,K01624,K01808,K03841
191	RG29	M00612	Anoxygenic photosynthesis in purple bacteria	Module set	Metabolic capacity	M00597 M00165	0.363636	FALSE	K00134,K00134,K00615,K00615,K00615,K00927,K01624,K01808,K03841
192	RG29	M00613	Anoxygenic photosynthesis in green nonsulfur bacteria	Module set	Metabolic capacity	M00597 M00376	0.153846	FALSE	K00239,K00240,K00241,K00244,K00244,K00244,K01676,K01848,K01849,K01961,K01962,K01963,K02160,K02160,K05606,K11942
193	RG29	M00614	Anoxygenic photosynthesis in green sulfur bacteria	Module set	Metabolic capacity	M00598 M00173	0.454545	FALSE	K00024,K00031,K00174,K00174,K00175,K00175,K00176,K00176,K00177,K00177,K00239,K00240,K00241,K00244,K00244,K00244,K01006,K01595,K01676,K01681,K01682,K01902,K01902,K01903,K01903,K01958,K03737,K03737,K03737
194	RG29	M00617	Methanogen	Module set	Metabolic capacity	M00567,M00357,M00356,M00563	0.4	FALSE	K00925,K00925,K01895,K01895,K03388,K03389,K03390
195	RG29	M00618	Acetogen	Module set	Metabolic capacity	M00377 M00579	0.464286	FALSE	K00198,K00297,K00925,K00925,K01491,K01491,K15022
196	RG29	M00615	Nitrate assimilation	Module set	Metabolic capacity	(K02575,K15576+K15577+K15578-K15579) M00531	0.5	FALSE	K02575
197	RG29	M00616	Sulfate-sulfur assimilation	Module set	Metabolic capacity	(K02048,K23163)+K02046+K02047+K02045 M00176	0.708333	FALSE	K00390,K00955,K00956,K00957,K02045,K02046,K02047
0	RG2	M00001	Glycolysis (Embden-Meyerhof pathway), glucose => pyruvate	Carbohydrate metabolism	Central carbohydrate metabolism	(K00844,K12407,K00845,K00886,K08074,K00918) (K01810,K06859,K13810,K15916) (K00850,K16370,K21071,K00918) (K01623,K01624,K11645,K16305,K16306) K01803 ((K00134,K00150) K00927,K11389) (K01834,K15633,K15634,K15635) K01689 (K00873,K12406)	1	TRUE	K00134,K00134,K00845,K00845,K00850,K00873,K00927,K01624,K01689,K01803,K01810,K01834,K15633,K15635,K21071,K21071
1	RG2	M00002	Glycolysis, core module involving three-carbon compounds	Carbohydrate metabolism	Central carbohydrate metabolism	K01803 ((K00134,K00150) K00927,K11389) (K01834,K15633,K15634,K15635) K01689 (K00873,K12406)	1	TRUE	K00134,K00134,K00873,K00927,K01689,K01803,K01834,K15633,K15635
2	RG2	M00003	Gluconeogenesis, oxaloacetate => fructose-6P	Carbohydrate metabolism	Central carbohydrate metabolism	(K01596,K01610) K01689 (K01834,K15633,K15634,K15635) K00927 (K00134,K00150) K01803 ((K01623,K01624,K11645) (K03841,K02446,K11532,K01086,K04041),K01622)	1	TRUE	K00134,K00134,K00927,K01596,K01610,K01624,K01689,K01803,K01834,K03841,K15633,K15635
3	RG2	M00307	Pyruvate oxidation, pyruvate => acetyl-CoA	Carbohydrate metabolism	Central carbohydrate metabolism	((K00163,K00161+K00162)+K00627+K00382-K13997),K00169+K00170+K00171+(K00172,K00189),K03737	1	TRUE	K00161,K00161,K00162,K00382,K00627,K00627,K03737,K03737,K03737
4	RG2	M00009	Citrate cycle (TCA cycle, Krebs cycle)	Carbohydrate metabolism	Central carbohydrate metabolism	(K01647,K05942) (K01681,K01682) (K00031,K00030) (K00164+K00658+K00382,K00174+K00175-K00177-K00176) (K01902+K01903,K01899+K01900,K18118) (K00234+K00235+K00236+K00237,K00239+K00240+K00241-(K00242,K18859,K18860),K00244+K00245+K00246-K00247) (K01676,K01679,K01677+K01678) (K00026,K00025,K00024,K00116)	1	TRUE	K00024,K00031,K00164,K00174,K00174,K00175,K00175,K00176,K00176,K00177,K00177,K00239,K00240,K00241,K00244,K00244,K00244,K00382,K00658,K01647,K01676,K01681,K01682,K01902,K01902,K01902,K01903,K01903,K01903
5	RG2	M00010	Citrate cycle, first carbon oxidation, oxaloacetate => 2-oxoglutarate	Carbohydrate metabolism	Central carbohydrate metabolism	(K01647,K05942) (K01681,K01682) (K00031,K00030)	1	TRUE	K00031,K01647,K01681,K01682
6	RG2	M00011	Citrate cycle, second carbon oxidation, 2-oxoglutarate => oxaloacetate	Carbohydrate metabolism	Central carbohydrate metabolism	(K00164+K00658+K00382,K00174+K00175-K00177-K00176) (K01902+K01903,K01899+K01900,K18118) (K00234+K00235+K00236+K00237,K00239+K00240+K00241-(K00242,K18859,K18860),K00244+K00245+K00246-K00247) (K01676,K01679,K01677+K01678) (K00026,K00025,K00024,K00116)	1	TRUE	K00024,K00164,K00174,K00174,K00175,K00175,K00176,K00176,K00177,K00177,K00239,K00240,K00241,K00244,K00244,K00244,K00382,K00658,K01676,K01902,K01902,K01902,K01903,K01903,K01903
7	RG2	M00004	Pentose phosphate pathway (Pentose phosphate cycle)	Carbohydrate metabolism	Central carbohydrate metabolism	(K13937,((K00036,K19243) (K01057,K07404))) K00033 K01783 (K01807,K01808) K00615 K00616 (K01810,K06859,K13810,K15916)	0.75	TRUE	K00615,K00615,K00615,K00616,K01783,K01808,K01810,K07404
8	RG2	M00006	Pentose phosphate pathway, oxidative phase, glucose 6P => ribulose 5P	Carbohydrate metabolism	Central carbohydrate metabolism	(K13937,((K00036,K19243) (K01057,K07404))) K00033	0.333333	FALSE	K07404
9	RG2	M00007	Pentose phosphate pathway, non-oxidative phase, fructose 6P => ribose 5P	Carbohydrate metabolism	Central carbohydrate metabolism	K00615 (K00616,K13810) K01783 (K01807,K01808)	1	TRUE	K00615,K00615,K00615,K00616,K01783,K01808
10	RG2	M00005	PRPP biosynthesis, ribose 5P => PRPP	Carbohydrate metabolism	Central carbohydrate metabolism	K00948	1	TRUE	K00948
11	RG2	M00008	Entner-Doudoroff pathway, glucose-6P => glyceraldehyde-3P + pyruvate	Carbohydrate metabolism	Central carbohydrate metabolism	K00036 (K01057,K07404) K01690 K01625	0.25	FALSE	K07404
12	RG2	M00308	Semi-phosphorylative Entner-Doudoroff pathway, gluconate => glycerate-3P	Carbohydrate metabolism	Central carbohydrate metabolism	K05308 K00874 K01625 (K00134 K00927,K00131,K18978)	0.4	FALSE	K00131,K00134,K00134,K00927
13	RG2	M00633	Semi-phosphorylative Entner-Doudoroff pathway, gluconate/galactonate => glycerate-3P	Carbohydrate metabolism	Central carbohydrate metabolism	K05308 K18126 K11395 (K00131,K18978)	0.25	FALSE	K00131
14	RG2	M00309	Non-phosphorylative Entner-Doudoroff pathway, gluconate/galactonate => glycerate	Carbohydrate metabolism	Central carbohydrate metabolism	K05308 (K11395,K18127) (K18020+K18021+K18022,K18128,K03738)	0.333333	FALSE	K03738,K03738,K03738,K03738,K03738,K03738,K03738,K03738
15	RG2	M00014	Glucuronate pathway (uronate pathway)	Carbohydrate metabolism	Other carbohydrate metabolism	K00012 ((K12447 K16190),(K00699 (K01195,K14756))) K00002 K13247 -- K03331 (K05351,K00008) K00854	0.111111	FALSE	K00012
16	RG2	M00632	Galactose degradation, Leloir pathway, galactose => alpha-D-glucose-1P	Carbohydrate metabolism	Other carbohydrate metabolism	K01785 K00849 K00965 K01784	0.75	TRUE	K00849,K00965,K01784,K01784
17	RG2	M00552	D-galactonate degradation, De Ley-Doudoroff pathway, D-galactonate => glycerate-3P	Carbohydrate metabolism	Other carbohydrate metabolism	K01684 K00883 K01631 K00134 K00927	0.4	FALSE	K00134,K00134,K00927
18	RG2	M00129	Ascorbate biosynthesis, animals, glucose-1P => ascorbate	Carbohydrate metabolism	Other carbohydrate metabolism	K00963 K00012 K00699 K01195 K00002 K01053 K00103	0.285714	FALSE	K00012,K00963
19	RG2	M00854	Glycogen biosynthesis, glucose-1P => glycogen/starch	Carbohydrate metabolism	Other carbohydrate metabolism	(K00963 (K00693+K00750,K16150,K16153,K13679,K20812)),(K00975 (K00703,K13679,K20812)) (K00700,K16149)	1	TRUE	K00700,K00703,K00703,K00963,K00975
20	RG2	M00855	Glycogen degradation, glycogen => glucose-6P	Carbohydrate metabolism	Other carbohydrate metabolism	(K00688,K16153) (K01196,((K00705,K22451) (K02438,K01200))) (K15779,K01835,K15778)	0.75	TRUE	K00688,K00688,K00688,K00705,K01835,K22451
21	RG2	M00565	Trehalose biosynthesis, D-glucose 1P => trehalose	Carbohydrate metabolism	Other carbohydrate metabolism	K00975 K00703 (K00700,K16149) K01214 K06044 K01236	1	TRUE	K00700,K00703,K00703,K00975,K01214,K01236,K01236,K06044
22	RG2	M00549	Nucleotide sugar biosynthesis, glucose => UDP-glucose	Carbohydrate metabolism	Other carbohydrate metabolism	(K00844,K00845,K12407,K00886) (K01835,K15779,K15778) (K00963,K12447)	1	TRUE	K00845,K00845,K00963,K01835
23	RG2	M00554	Nucleotide sugar biosynthesis, galactose => UDP-galactose	Carbohydrate metabolism	Other carbohydrate metabolism	K00849 K00965	1	TRUE	K00849,K00965
24	RG2	M00892	UDP-N-acetyl-D-glucosamine biosynthesis, eukaryotes, glucose => UDP-GlcNAc	Carbohydrate metabolism	Other carbohydrate metabolism	(K00844,K12407,K00845) K01810 K00820 K00621 K01836 K00972	0.5	FALSE	K00820,K00845,K00845,K01810
25	RG2	M00909	UDP-N-acetyl-D-glucosamine biosynthesis, prokaryotes, glucose => UDP-GlcNAc	Carbohydrate metabolism	Other carbohydrate metabolism	K00845 (K01810,K13810,K15916) K00820 K03431 K04042	1	TRUE	K00820,K00845,K00845,K01810,K03431,K04042
26	RG2	M00012	Glyoxylate cycle	Carbohydrate metabolism	Other carbohydrate metabolism	K01647 (K01681,K01682) K01637 (K01638,K19282) (K00026,K00025,K00024)	0.6	FALSE	K00024,K01647,K01681,K01682
27	RG2	M00373	Ethylmalonyl pathway	Carbohydrate metabolism	Other carbohydrate metabolism	K00626 K00023 K17865 K14446 K14447 K14448 K14449 K08691 K14451 K01965+K01966 K05606 K01847	0.166667	FALSE	K00626,K00626,K00626,K00626,K00626,K05606
28	RG2	M00740	Methylaspartate cycle	Carbohydrate metabolism	Other carbohydrate metabolism	K01647 K01681 K00031 K00261 K19268+K01846 K04835 K19280 K14449 K19281 K19282 K00024	0.363636	FALSE	K00024,K00031,K01647,K01681
29	RG2	M00532	Photorespiration	Carbohydrate metabolism	Other carbohydrate metabolism	(K01601-K01602) K19269 K11517 K03781 K14272 K00600 K00830 (K15893,K15919) K15918 K00281+K00605+K00382+K02437	0.175	FALSE	K00382,K00600,K00605,K02437,K02437
30	RG2	M00013	Malonate semialdehyde pathway, propanoyl-CoA => acetyl-CoA	Carbohydrate metabolism	Other carbohydrate metabolism	(K00248,K00232) (K07511,K14729) K05605 K23146 K00140	0.2	FALSE	K00248
31	RG2	M00741	Propanoyl-CoA metabolism, propanoyl-CoA => succinyl-CoA	Carbohydrate metabolism	Other carbohydrate metabolism	(K01965+K01966,K11263+(K18472,K19312+K22568),K01964+K15036+K15037) K05606 (K01847,K01848+K01849)	0.666667	FALSE	K01848,K01849,K05606
32	RG2	M00131	Inositol phosphate metabolism, Ins(1,3,4,5)P4 => Ins(1,3,4)P3 => myo-inositol	Carbohydrate metabolism	Other carbohydrate metabolism	K01106 K01107 K01109 K01092	0.25	FALSE	K01092
33	RG2	M00165	Reductive pentose phosphate cycle (Calvin cycle)	Energy metabolism	Carbon fixation	K00855 (K01601-K01602) K00927 (K05298,K00150,K00134) (K01623,K01624) (K03841,K02446,K11532,K01086) K00615 (K01623,K01624) (K01100,K11532,K01086) K00615 (K01807,K01808)	0.727273	FALSE	K00134,K00134,K00615,K00615,K00615,K00927,K01624,K01808,K03841
34	RG2	M00166	Reductive pentose phosphate cycle, ribulose-5P => glyceraldehyde-3P	Energy metabolism	Carbon fixation	K00855 (K01601-K01602) K00927 (K05298,K00150,K00134)	0.5	FALSE	K00134,K00134,K00927
35	RG2	M00167	Reductive pentose phosphate cycle, glyceraldehyde-3P => ribulose-5P	Energy metabolism	Carbon fixation	(K01623,K01624) (K03841,K02446,K11532,K01086) K00615 (K01623,K01624) (K01100,K11532,K01086) K00615 (K01807,K01808)	0.857143	TRUE	K00615,K00615,K00615,K01624,K01808,K03841
36	RG2	M00168	CAM (Crassulacean acid metabolism), dark	Energy metabolism	Carbon fixation	K01595 (K00025,K00026,K00024)	1	TRUE	K00024,K01595
37	RG2	M00169	CAM (Crassulacean acid metabolism), light	Energy metabolism	Carbon fixation	K00029 K01006	1	TRUE	K00029,K00029,K00029,K00029,K01006
38	RG2	M00172	C4-dicarboxylic acid cycle, NADP - malic enzyme type	Energy metabolism	Carbon fixation	K01595 K00051 K00029 K01006	0.75	TRUE	K00029,K00029,K00029,K00029,K01006,K01595
39	RG2	M00171	C4-dicarboxylic acid cycle, NAD - malic enzyme type	Energy metabolism	Carbon fixation	K01595 K14454 K14455 (K00025,K00026) K00028 (K00814,K14272) K01006	0.285714	FALSE	K01006,K01595
40	RG2	M00170	C4-dicarboxylic acid cycle, phosphoenolpyruvate carboxykinase type	Energy metabolism	Carbon fixation	K01595 K14454 K14455 K01610	0.5	FALSE	K01595,K01610
41	RG2	M00173	Reductive citrate cycle (Arnon-Buchanan cycle)	Energy metabolism	Carbon fixation	(K00169+K00170+K00171+K00172,K03737) ((K01007,K01006) K01595,K01959+K01960,K01958) K00024 (K01676,K01679,K01677+K01678) (K00239+K00240-K00241-K00242,K00244+K00245-K00246-K00247,K18556+K18557+K18558+K18559+K18560) (K01902+K01903) (K00174+K00175-K00177-K00176) K00031 (K01681,K01682) (K15230+K15231,K15232+K15233 K15234)	0.909091	TRUE	K00024,K00031,K00174,K00174,K00175,K00175,K00176,K00176,K00177,K00177,K00239,K00240,K00241,K00244,K00244,K00244,K01006,K01595,K01676,K01681,K01682,K01902,K01902,K01902,K01903,K01903,K01903,K01958,K03737,K03737,K03737
42	RG2	M00376	3-Hydroxypropionate bi-cycle	Energy metabolism	Carbon fixation	(K02160+K01961+K01962+K01963) K14468 K14469 K15052 K05606 (K01847,K01848+K01849) (K14471+K14472) (K00239+K00240+K00241) K01679 K08691 K14449 K14470 K09709	0.307692	FALSE	K00239,K00240,K00241,K01848,K01849,K01961,K01962,K01963,K02160,K02160,K05606
43	RG2	M00375	Hydroxypropionate-hydroxybutylate cycle	Energy metabolism	Carbon fixation	(K01964+K15037+K15036) K15017 K15039 K15018 K15019 K15020 K05606 (K01848+K01849) (K15038,K15017) K14465 (K14466,K18861) K14534 K15016 K00626	0.214286	FALSE	K00626,K00626,K00626,K00626,K00626,K01848,K01849,K05606
44	RG2	M00374	Dicarboxylate-hydroxybutyrate cycle	Energy metabolism	Carbon fixation	(K00169+K00170+K00171+K00172) K01007 K01595 K00024 (K01677+K01678) (K00239+K00240-K00241-K18860) (K01902+K01903) (K15038,K15017) K14465 (K14467,K18861) K14534 K15016 K00626	0.384615	FALSE	K00024,K00239,K00240,K00241,K00626,K00626,K00626,K00626,K00626,K01595,K01902,K01902,K01902,K01903,K01903,K01903
45	RG2	M00377	Reductive acetyl-CoA pathway (Wood-Ljungdahl pathway)	Energy metabolism	Carbon fixation	K00198 K05299-K15022 K01938 K01491 K00297 K15023 K14138+K00197+K00194	0.428571	FALSE	K00198,K00297,K01491,K01491,K15022,K15022
46	RG2	M00579	Phosphate acetyltransferase-acetate kinase pathway, acetyl-CoA => acetate	Energy metabolism	Carbon fixation	(K00625,K13788,K15024) K00925	0.5	FALSE	K00925,K00925
47	RG2	M00620	Incomplete reductive citrate cycle, acetyl-CoA => oxoglutarate	Energy metabolism	Carbon fixation	(K00169+K00170+K00171+K00172) (K01959+K01960) K00024 (K01677+K01678) (K18209+K18210) (K01902+K01903) (K00174+K00175+K00176+K00177)	0.428571	FALSE	K00024,K00174,K00174,K00175,K00175,K00176,K00176,K00177,K00177,K01902,K01902,K01902,K01903,K01903,K01903
48	RG2	M00567	Methanogenesis, CO2 => methane	Energy metabolism	Methane metabolism	(K00200+K00201+K00202+K00203-K11261+(K00205,K11260,K00204)) K00672 K01499 (K00319,K13942) K00320 (K00577+K00578+K00579+K00580+K00581-K00582-K00583+K00584) (K00399+K00401+K00402) (K22480+K22481+K22482,K03388+K03389+K03390,K08264+K08265,K03388+K03389+K03390+K14127+(K14126+K14128,K22516+K00125))	0.125	FALSE	K00125,K03388,K03388,K03389,K03390,K08264,K08264,K08264,K08264,K08264,K08264,K08264,K08264,K08264,K14127,K14127
49	RG2	M00357	Methanogenesis, acetate => methane	Energy metabolism	Methane metabolism	((K00925 K00625),K01895) (K00193+K00197+K00194) (K00577+K00578+K00579+K00580+K00581-K00582-K00583+K00584) (K00399+K00401+K00402) (K22480+K22481+K22482,K03388+K03389+K03390,K08264+K08265,K03388+K03389+K03390+K14127+(K14126+K14128,K22516+K00125))	0.4	FALSE	K00125,K00925,K00925,K01895,K03388,K03388,K03389,K03390,K08264,K08264,K08264,K08264,K08264,K08264,K08264,K08264,K08264,K14127,K14127
50	RG2	M00356	Methanogenesis, methanol => methane	Energy metabolism	Methane metabolism	K14080+K04480+K14081 K00399+K00401+K00402 (K22480+K22481+K22482,K03388+K03389+K03390,K08264+K08265,K03388+K03389+K03390+K14127+(K14126+K14128,K22516+K00125))	0.444444	FALSE	K00125,K03388,K03388,K03389,K03390,K08264,K08264,K08264,K08264,K08264,K08264,K08264,K08264,K08264,K14080,K14127,K14127
51	RG2	M00563	Methanogenesis, methylamine/dimethylamine/trimethylamine => methane	Energy metabolism	Methane metabolism	K14082 ((K16177-K16176),(K16179-K16178),(K14084-K14083)) K00399+K00401+K00402 (K22480+K22481+K22482,K03388+K03389+K03390,K08264+K08265,K03388+K03389+K03390+K14127+(K14126+K14128,K22516+K00125))	0.5	FALSE	K00125,K03388,K03388,K03389,K03390,K08264,K08264,K08264,K08264,K08264,K08264,K08264,K08264,K08264,K14127,K14127,K16179
52	RG2	M00346	Formaldehyde assimilation, serine pathway	Energy metabolism	Methane metabolism	K00600 K00830 K00018 K11529 K01689 K01595 K00024 K08692+K14067 K08691	0.666667	FALSE	K00018,K00018,K00024,K00600,K01595,K01689,K11529
53	RG2	M00345	Formaldehyde assimilation, ribulose monophosphate pathway	Energy metabolism	Methane metabolism	(((K08093,K13812) K08094),K13831) (K00850,K16370) K01624	0.666667	FALSE	K00850,K01624
54	RG2	M00344	Formaldehyde assimilation, xylulose monophosphate pathway	Energy metabolism	Methane metabolism	K17100 K00863 K01624 K03841	0.5	FALSE	K01624,K03841
55	RG2	M00175	Nitrogen fixation, nitrogen => ammonia	Energy metabolism	Nitrogen metabolism	K02588+K02586+K02591-K00531,K22896+K22897+K22898+K22899	1	TRUE	K02586,K02588,K02588,K02591,K02591,K02591,K02591
56	RG2	M00530	Dissimilatory nitrate reduction, nitrate => ammonia	Energy metabolism	Nitrogen metabolism	(K00370+K00371+K00374,K02567+K02568) (K00362+K00363,K03385+K15876)	0.75	TRUE	K00370,K00371,K00374,K03385,K03385,K03385
57	RG2	M00529	Denitrification, nitrate => nitrogen	Energy metabolism	Nitrogen metabolism	(K00370+K00371+K00374,K02567+K02568) (K00368,K15864) (K04561+K02305) K00376	0.5	FALSE	K00370,K00371,K00374,K02305,K04561,K04561
58	RG2	M00528	Nitrification, ammonia => nitrite	Energy metabolism	Nitrogen metabolism	K10944+K10945+K10946 K10535	0.5	FALSE	K10535,K10535
59	RG2	M00804	Complete nitrification, comammox, ammonia => nitrite => nitrate	Energy metabolism	Nitrogen metabolism	K10944+K10945+K10946 K10535 K00370+K00371	0.666667	FALSE	K00370,K00371,K10535,K10535
60	RG2	M00176	Assimilatory sulfate reduction, sulfate => H2S	Energy metabolism	Sulfur metabolism	(K13811,K00958+K00860,K00955+K00957,K00956+K00957+K00860) K00390 (K00380+K00381,K00392)	0.666667	FALSE	K00390,K00390,K00955,K00956,K00957,K00957
61	RG2	M00596	Dissimilatory sulfate reduction, sulfate => H2S	Energy metabolism	Sulfur metabolism	K00958 (K00394+K00395) (K11180+K11181)	0.166667	FALSE	K00395
62	RG2	M00144	NADH:quinone oxidoreductase, prokaryotes	Energy metabolism	ATP synthesis	K00330+(K00331+K00332+K00333,K00331+K13378,K13380)+K00334+K00335+K00336+K00337+K00338+K00339+K00340+(K00341+K00342)+K00343	1	TRUE	K00330,K00330,K00331,K00331,K00332,K00333,K00333,K00334,K00334,K00334,K00335,K00335,K00335,K00336,K00337,K00337,K00338,K00338,K00339,K00339,K00340,K00340,K00341,K00341,K00342,K00342,K00343,K00343,K13378,K13380
63	RG2	M00149	Succinate dehydrogenase, prokaryotes	Energy metabolism	ATP synthesis	K00241+(K00242,K18859,K18860)+K00239+K00240	0.75	TRUE	K00239,K00240,K00241
64	RG2	M00150	Fumarate reductase, prokaryotes	Energy metabolism	ATP synthesis	K00244+K00245+K00246+K00247	0.25	FALSE	K00244,K00244,K00244
65	RG2	M00162	Cytochrome b6f complex	Energy metabolism	ATP synthesis	K02635+K02637+K02634+K02636+K02642+K02643+K03689+K02640	0.125	FALSE	K02636,K02636,K02636
66	RG2	M00151	Cytochrome bc1 complex respiratory unit	Energy metabolism	ATP synthesis	((K00412+K00413,K00410)+K00411),K03886+K03887+K03888,K03890+K03891+K03889	0.666667	FALSE	K00412,K03887,K03888
67	RG2	M00152	Cytochrome bc1 complex	Energy metabolism	ATP synthesis	K00411+K00412+K00413+K00414+K00415+K00416+K00417+K00418+K00419+K00420	0.1	FALSE	K00412
68	RG2	M00154	Cytochrome c oxidase	Energy metabolism	ATP synthesis	(K02257+K02262+K02256+K02261+K02263+K02264+K02265+K02266+K02267+K02268+K02270-K02271+K02272-K02273+K02258+K02259+K02260)	0.0666667	FALSE	K02257
69	RG2	M00155	Cytochrome c oxidase, prokaryotes	Energy metabolism	ATP synthesis	K02275+(K02274+K02276,K15408)-K02277	0.666667	FALSE	K02274,K02275,K02277
70	RG2	M00153	Cytochrome bd ubiquinol oxidase	Energy metabolism	ATP synthesis	K00425+K00426+(K00424,K22501)	0.666667	FALSE	K00425,K00426
71	RG2	M00156	Cytochrome c oxidase, cbb3-type	Energy metabolism	ATP synthesis	((K00404+K00405,K15862)+K00407+K00406)	0.75	TRUE	K00404,K00405,K00406
72	RG2	M00157	F-type ATPase, prokaryotes and chloroplasts	Energy metabolism	ATP synthesis	K02111+K02112+K02113+K02114+K02115+K02108+K02109+K02110	1	TRUE	K02108,K02109,K02109,K02110,K02111,K02112,K02113,K02114,K02115
73	RG2	M00082	Fatty acid biosynthesis, initiation	Lipid metabolism	Fatty acid metabolism	(K11262,(K02160+K01961,K11263)+(K01962+K01963,K18472)) (K00665,K00667+K00668,K11533,(K00645 (K00648,K18473)))	1	TRUE	K00645,K00648,K00648,K01961,K01962,K01963,K02160,K02160
74	RG2	M00083	Fatty acid biosynthesis, elongation	Lipid metabolism	Fatty acid metabolism	K00665,(K00667 K00668),K11533,((K00647,K09458) K00059 (K02372,K01716,K16363) (K00208,K02371,K10780,K00209))	1	TRUE	K00059,K00059,K00059,K00208,K01716,K02372,K02372,K09458
75	RG2	M00873	Fatty acid biosynthesis in mitochondria, animals	Lipid metabolism	Fatty acid metabolism	K18660 K03955+K00645 K09458 K11539+K13370 K22540 K07512	0.25	FALSE	K00645,K09458
76	RG2	M00874	Fatty acid biosynthesis in mitochondria, fungi	Lipid metabolism	Fatty acid metabolism	K11262 K03955+K00645 K09458 K00059 K22541 K07512	0.416667	FALSE	K00059,K00059,K00059,K00645,K09458
77	RG2	M00086	beta-Oxidation, acyl-CoA synthesis	Lipid metabolism	Fatty acid metabolism	K01897,K15013	1	TRUE	K01897,K01897
78	RG2	M00087	beta-Oxidation	Lipid metabolism	Fatty acid metabolism	(K00232,K00249,K00255,K06445,K09479) (((K01692,K07511,K13767) (K00022,K07516)),K01825,K01782,K07514,K07515,K10527) (K00632,K07508,K07509,K07513)	0.75	TRUE	K00249,K00249,K00249,K00249,K00249,K00632,K00632,K01692,K01692,K01692
79	RG2	M00088	Ketone body biosynthesis, acetyl-CoA => acetoacetate/3-hydroxybutyrate/acetone	Lipid metabolism	Lipid metabolism	K00626 K01641 K01640 K00019 K01574	0.2	FALSE	K00626,K00626,K00626,K00626,K00626
80	RG2	M00089	Triacylglycerol biosynthesis	Lipid metabolism	Lipid metabolism	(K00629,K13506,K13507,K00630,K13508) (K00655,K13509,K13523,K19007,K13513,K13517,K13519,K14674,K22831) (K01080,K15728,K18693) (K11155,K11160,K14456,K22848,K22849)	0.25	FALSE	K00655,K00655,K00655,K00655
81	RG2	M00093	Phosphatidylethanolamine (PE) biosynthesis, PA => PS => PE	Lipid metabolism	Lipid metabolism	K00981 (K00998,K17103) K01613	1	TRUE	K00981,K01613,K17103
82	RG2	M00066	Lactosylceramide biosynthesis	Lipid metabolism	Lipid metabolism	K00720 K07553	0.5	FALSE	K00720
83	RG2	M00048	Inosine monophosphate biosynthesis, PRPP + glutamine => IMP	Nucleotide metabolism	Purine metabolism	K00764 (K01945,K11787,K11788,K13713) (K00601,K11175,K08289,K11787,K01492) (K01952,(K23269+K23264+K23265),(K23270+K23265)) (K01933,K11787,K11788 (K01587,K11808,K01589 K01588)) (K01923,K01587,K13713) K01756 (K00602,(K01492,K06863 K11176))	1	TRUE	K00602,K00764,K01588,K01756,K01923,K01933,K01945,K08289,K11175,K23265,K23270
84	RG2	M00049	Adenine ribonucleotide biosynthesis, IMP => ADP,ATP	Nucleotide metabolism	Purine metabolism	K01939 K01756 (K00939,K18532,K18533,K00944) (K00940,K00873,K12406)	1	TRUE	K00873,K00939,K00940,K01756,K01939
85	RG2	M00050	Guanine ribonucleotide biosynthesis IMP => GDP,GTP	Nucleotide metabolism	Purine metabolism	K00088 K01951 K00942 (K00940,K18533,K00873,K12406)	1	TRUE	K00088,K00873,K00940,K00942,K01951,K01951
86	RG2	M00546	Purine degradation, xanthine => urea	Nucleotide metabolism	Purine metabolism	(K00106,K00087+K13479+K13480,K13481+K13482,K11177+K11178+K13483) (K00365,K16838,K16839,K22879) (K13484,K07127 (K13485,K16838,K16840)) (K01466,K16842) K01477	0.0666667	FALSE	K13479
87	RG2	M00051	Uridine monophosphate biosynthesis, glutamine (+ PRPP) => UMP	Nucleotide metabolism	Pyrimidine metabolism	(K11540,(K11541 K01465),((K01954,K01955+K01956) (K00609+K00610,K00608) K01465)) (K00226,K00254,K17828) (K13421,K00762 K01591)	0.916667	TRUE	K00609,K00762,K01465,K01591,K01955,K01956,K17828
88	RG2	M00052	Pyrimidine ribonucleotide biosynthesis, UMP => UDP/UTP,CDP/CTP	Nucleotide metabolism	Pyrimidine metabolism	(K13800,K13809,K09903) (K00940,K18533) K01937	1	TRUE	K00940,K01937,K09903
89	RG2	M00053	Pyrimidine deoxyribonuleotide biosynthesis, CDP/CTP => dCDP/dCTP,dTDP/dTTP	Nucleotide metabolism	Pyrimidine metabolism	(K00524,K00525+K00526,K10807+K10808) (K00940,K18533) (K00527,K21636) K01494 K01520 (K00560,K13998) K00943 K00940	0.6875	FALSE	K00525,K00940,K00943,K01494,K01520
90	RG2	M00020	Serine biosynthesis, glycerate-3P => serine	Amino acid metabolism	Serine and threonine metabolism	K00058 K00831 (K01079,K02203,K22305)	0.333333	FALSE	K00058
91	RG2	M00018	Threonine biosynthesis, aspartate => homoserine => threonine	Amino acid metabolism	Serine and threonine metabolism	(K00928,K12524,K12525,K12526) K00133 (K00003,K12524,K12525) (K00872,K02204,K02203) K01733	0.8	TRUE	K00003,K00133,K00133,K00928,K01733
92	RG2	M00033	Ectoine biosynthesis, aspartate => ectoine	Amino acid metabolism	Serine and threonine metabolism	K00928 K00133 K00836 K06718 K06720	0.4	FALSE	K00133,K00133,K00928
93	RG2	M00021	Cysteine biosynthesis, serine => cysteine	Amino acid metabolism	Cysteine and methionine metabolism	(K00640,K23304) (K01738,K13034,K17069)	1	TRUE	K00640,K01738,K01738,K01738,K01738,K17069
94	RG2	M00609	Cysteine biosynthesis, methionine => cysteine	Amino acid metabolism	Cysteine and methionine metabolism	K00789 K17462 K01243 K07173 K17216 K17217	0.333333	FALSE	K00789,K00789,K00789,K01243,K01243,K01243,K01243
95	RG2	M00017	Methionine biosynthesis, apartate => homoserine => methionine	Amino acid metabolism	Cysteine and methionine metabolism	(K00928,K12524,K12525) K00133 (K00003,K12524,K12525) (K00651,K00641) K01739 (K01760,K14155) (K00548,K24042,K00549)	1	TRUE	K00003,K00133,K00133,K00548,K00549,K00641,K00928,K01739,K01739,K01760,K01760,K14155,K24042
96	RG2	M00034	Methionine salvage pathway	Amino acid metabolism	Cysteine and methionine metabolism	K00789 K01611 K00797 ((K01243,K01244) K00899,K00772) K08963 (K16054,K08964 (K09880,K08965 K08966)) K08967 (K00815,K08969,K23977,K00832,K00838)	0.375	FALSE	K00772,K00789,K00789,K00789,K01243,K01243,K01243,K01243,K08963
97	RG2	M00035	Methionine degradation	Amino acid metabolism	Cysteine and methionine metabolism	K00789 (K00558,K17398,K17399) K01251 (K01697,K10150)	0.5	FALSE	K00789,K00789,K00789,K01251
98	RG2	M00368	Ethylene biosynthesis, methionine => ethylene	Amino acid metabolism	Cysteine and methionine metabolism	K00789 (K01762,K20772) K05933	0.333333	FALSE	K00789,K00789,K00789
99	RG2	M00019	Valine/isoleucine biosynthesis, pyruvate => valine / 2-oxobutanoate => isoleucine	Amino acid metabolism	Branched-chain amino acid metabolism	K01652+(K01653,K11258) K00053 K01687 K00826	1	TRUE	K00053,K00826,K01652,K01653,K01687
100	RG2	M00535	Isoleucine biosynthesis, pyruvate => 2-oxobutanoate	Amino acid metabolism	Branched-chain amino acid metabolism	K09011 K01703+K01704 K00052	0.666667	FALSE	K00052,K01703,K01703,K01704
101	RG2	M00570	Isoleucine biosynthesis, threonine => 2-oxobutanoate => isoleucine	Amino acid metabolism	Branched-chain amino acid metabolism	(K17989,K01754) K01652+(K01653,K11258) K00053 K01687 K00826	1	TRUE	K00053,K00826,K01652,K01653,K01687,K01754
102	RG2	M00432	Leucine biosynthesis, 2-oxoisovalerate => 2-oxoisocaproate	Amino acid metabolism	Branched-chain amino acid metabolism	K01649 (K01702,K01703+K01704) K00052	1	TRUE	K00052,K01649,K01649,K01703,K01703,K01704
103	RG2	M00036	Leucine degradation, leucine => acetoacetate + acetyl-CoA	Amino acid metabolism	Branched-chain amino acid metabolism	K00826 ((K00166+K00167,K11381)+K09699+K00382) (K00253,K00249) (K01968+K01969) (K05607,K13766) K01640	0.388889	FALSE	K00249,K00249,K00249,K00249,K00249,K00382,K00826
104	RG2	M00016	Lysine biosynthesis, succinyl-DAP pathway, aspartate => lysine	Amino acid metabolism	Lysine metabolism	(K00928,K12524,K12525,K12526) K00133 K01714 K00215 K00674 (K00821,K14267) K01439 K01778 (K01586,K12526)	0.777778	TRUE	K00133,K00133,K00215,K00821,K00821,K00928,K01586,K01714,K01778
105	RG2	M00525	Lysine biosynthesis, acetyl-DAP pathway, aspartate => lysine	Amino acid metabolism	Lysine metabolism	K00928 K00133 K01714 K00215 K05822 K00841 K05823 K01778 K01586	0.666667	FALSE	K00133,K00133,K00215,K00928,K01586,K01714,K01778
106	RG2	M00526	Lysine biosynthesis, DAP dehydrogenase pathway, aspartate => lysine	Amino acid metabolism	Lysine metabolism	(K00928,K12524,K12525,K12526) K00133 K01714 K00215 K03340 (K01586,K12526)	0.833333	TRUE	K00133,K00133,K00215,K00928,K01586,K01714
107	RG2	M00527	Lysine biosynthesis, DAP aminotransferase pathway, aspartate => lysine	Amino acid metabolism	Lysine metabolism	(K00928,K12524,K12525,K12526) K00133 K01714 K00215 K10206 K01778 (K01586,K12526)	1	TRUE	K00133,K00133,K00215,K00928,K01586,K01714,K01778,K10206,K10206
108	RG2	M00030	Lysine biosynthesis, AAA pathway, 2-oxoglutarate => 2-aminoadipate => lysine	Amino acid metabolism	Lysine metabolism	K01655 K17450 K01705 K05824 K00838 K00143 (K00293,K24034) K00290	0.125	FALSE	K00290
109	RG2	M00032	Lysine degradation, lysine => saccharopine => acetoacetyl-CoA	Amino acid metabolism	Lysine metabolism	K14157 K14085 K00825 (K15791+K00658+K00382) K00252 (K07514,(K07515,K07511) K00022)	0.111111	FALSE	K00382,K00658
110	RG2	M00028	Ornithine biosynthesis, glutamate => ornithine	Amino acid metabolism	Arginine and proline metabolism	(K00618,K00619,K14681,K14682,K00620,K22477,K22478) ((K00930,K22478) K00145,K12659) (K00818,K00821) (K01438,K14677,K00620)	1	TRUE	K00145,K00619,K00620,K00821,K00821,K00930
111	RG2	M00844	Arginine biosynthesis, ornithine => arginine	Amino acid metabolism	Arginine and proline metabolism	K00611 K01940 (K01755,K14681)	1	TRUE	K00611,K01755,K01940
112	RG2	M00845	Arginine biosynthesis, glutamate => acetylcitrulline => arginine	Amino acid metabolism	Arginine and proline metabolism	K22478 K00145 K00821 K09065 K01438 K01940 K01755	0.571429	FALSE	K00145,K00821,K00821,K01755,K01940
113	RG2	M00029	Urea cycle	Amino acid metabolism	Arginine and proline metabolism	K01948 K00611 K01940 (K01755,K14681) K01476	0.8	TRUE	K00611,K01476,K01755,K01940
114	RG2	M00015	Proline biosynthesis, glutamate => proline	Amino acid metabolism	Arginine and proline metabolism	((K00931 K00147),K12657) K00286	1	TRUE	K00147,K00286,K00931
115	RG2	M00133	Polyamine biosynthesis, arginine => agmatine => putrescine => spermidine	Amino acid metabolism	Polyamine biosynthesis	(K01583,K01584,K01585,K02626) K01480 K01611 K00797	0.25	FALSE	K01480
116	RG2	M00134	Polyamine biosynthesis, arginine => ornithine => putrescine	Amino acid metabolism	Polyamine biosynthesis	K01476 K01581	0.5	FALSE	K01476
117	RG2	M00026	Histidine biosynthesis, PRPP => histidine	Amino acid metabolism	Histidine metabolism	(K00765-K02502) (K01523 K01496,K11755,K14152) (K01814,K24017) (K02501+K02500,K01663) ((K01693 K00817 (K04486,K05602,K18649)),(K01089 K00817)) (K00013,K14152)	0.777778	TRUE	K00013,K00765,K00765,K00817,K00817,K01523,K01693,K01814,K02500,K02500,K02501,K02501,K02502
118	RG2	M00022	Shikimate pathway, phosphoenolpyruvate + erythrose-4P => chorismate	Amino acid metabolism	Aromatic amino acid metabolism	(K01626,K03856,K13853) (((K01735,K13829) ((K03785,K03786) K00014,K13832)),K13830) ((K00891,K13829) (K00800,K24018),K13830) K01736	1	TRUE	K00014,K00800,K00891,K00891,K01626,K01626,K01735,K01736,K01736,K03786,K03856
119	RG2	M00023	Tryptophan biosynthesis, chorismate => tryptophan	Amino acid metabolism	Aromatic amino acid metabolism	(((K01657+K01658,K13503,K13501,K01656) K00766),K13497) (((K01817,K24017) (K01656,K01609)),K13498,K13501) (K01695+(K01696,K06001),K01694)	1	TRUE	K00766,K01609,K01657,K01658,K01695,K01696,K01817,K06001
120	RG2	M00024	Phenylalanine biosynthesis, chorismate => phenylpyruvate => phenylalanine	Amino acid metabolism	Aromatic amino acid metabolism	((K01850,K04092,K14187,K04093,K04516,K06208,K06209) (K01713,K04518,K05359),K14170) (K00832,K00838)	0.666667	FALSE	K04093,K04518,K14170
121	RG2	M00025	Tyrosine biosynthesis, chorismate => HPP => tyrosine	Amino acid metabolism	Aromatic amino acid metabolism	(((K01850,K04092,K14170,K04093,K04516,K06208,K06209) (K04517,K00211)),K14187) (K00832,K00838)	0.666667	FALSE	K04093,K04517,K14170
122	RG2	M00040	Tyrosine biosynthesis, chorismate => arogenate => tyrosine	Amino acid metabolism	Aromatic amino acid metabolism	(K01850,K04092,K14170) (K00832,K15849) (K00220,K24018,K15227)	0.333333	FALSE	K14170
123	RG2	M00038	Tryptophan metabolism, tryptophan => kynurenine => 2-aminomuconate	Amino acid metabolism	Aromatic amino acid metabolism	(K00453,K00463) (K01432,K14263,K07130) K00486 K01556 K00452 K03392 (K10217,K23234)	0.142857	FALSE	K07130
124	RG2	M00027	GABA (gamma-Aminobutyrate) shunt	Amino acid metabolism	Other amino acid metabolism	K01580 (K13524,K07250,K00823,K16871) (K00135,K00139,K17761)	0.666667	FALSE	K00135,K00823,K00823,K07250,K07250
125	RG2	M00055	N-glycan precursor biosynthesis	Glycan metabolism	Glycan biosynthesis	K01001 (K07432+K07441) K03842 K03843 K03844 K03845 K03846 K03847 K03846 K00729 K03848 K03849 K03850	0.0769231	FALSE	K00729
126	RG2	M00872	O-glycan biosynthesis, mannose type (core M3)	Glycan metabolism	Glycan biosynthesis	K00728 K18207 K09654 K17547 K21031 K19872 K19873 K21052 K21032 K09668	0.1	FALSE	K00728
127	RG2	M00060	KDO2-lipid A biosynthesis, Raetz pathway, LpxL-LpxM type	Glycan metabolism	Lipopolysaccharide metabolism	K00677 K02535 K02536 (K03269,K09949) K00748 K00912 K02527 K02517 K02560	0.888889	TRUE	K00677,K00748,K00912,K02517,K02517,K02527,K02535,K02536,K03269
128	RG2	M00866	KDO2-lipid A biosynthesis, Raetz pathway, non-LpxL-LpxM type	Glycan metabolism	Lipopolysaccharide metabolism	K00677 (K02535,K16363) K02536 (K03269,K09949) K00748 K00912 K02527 K02517 K09778	0.888889	TRUE	K00677,K00748,K00912,K02517,K02517,K02527,K02535,K02536,K03269
129	RG2	M00063	CMP-KDO biosynthesis	Glycan metabolism	Lipopolysaccharide metabolism	K06041 K01627 K03270 K00979	1	TRUE	K00979,K01627,K03270,K06041
130	RG2	M00064	ADP-L-glycero-D-manno-heptose biosynthesis	Glycan metabolism	Lipopolysaccharide metabolism	K03271 (K03272,K21344) K03273 (K03272,K21345) K03274	0.8	TRUE	K03271,K03272,K03273
131	RG2	M00923	UDP-L-FucNAm biosynthesis	Glycan metabolism	Lipopolysaccharide metabolism	K15894 K19068 K24258 K24259	0.25	FALSE	K15894
132	RG2	M00127	Thiamine biosynthesis, prokaryotes, AIR (+ DXP/tyrosine) => TMP/TPP	Metabolism of cofactors and vitamins	Cofactor and vitamin metabolism	K03148+K03154 K03151 K03150 K03149 K03147 ((K00941 K00788),K14153,K21219) K00946	0.6875	FALSE	K00788,K00788,K00941,K00946,K03147,K03147,K03149,K03154,K03154,K14153
133	RG2	M00895	Thiamine biosynthesis, prokaryotes, AIR (+ DXP/glycine) => TMP/TPP	Metabolism of cofactors and vitamins	Cofactor and vitamin metabolism	K03148+K03154 K03151 K03153 K03149 K10810 K03147 K00941 K00788 K00946	0.611111	FALSE	K00788,K00788,K00941,K00946,K03147,K03147,K03149,K03154,K03154
134	RG2	M00896	Thiamine biosynthesis, archaea, AIR (+ NAD+) => TMP/TPP	Metabolism of cofactors and vitamins	Cofactor and vitamin metabolism	K22699 K03147 (K00941 (K00788,K21220),K21219) K00946	0.8	TRUE	K00788,K00788,K00941,K00946,K03147,K03147
135	RG2	M00897	Thiamine biosynthesis, plants, AIR (+ NAD+) => TMP/thiamine/TPP	Metabolism of cofactors and vitamins	Cofactor and vitamin metabolism	K03146 K03147 K14153 K22911 K00949	0.4	FALSE	K03147,K03147,K14153
136	RG2	M00899	Thiamine salvage pathway, HMP/HET => TMP	Metabolism of cofactors and vitamins	Cofactor and vitamin metabolism	K00878 ((K00941 K00788),K14153,K21219)	0.666667	FALSE	K00788,K00788,K00941,K14153
137	RG2	M00125	Riboflavin biosynthesis, plants and bacteria, GTP => riboflavin/FMN/FAD	Metabolism of cofactors and vitamins	Cofactor and vitamin metabolism	(K01497,K14652) (K01498 K00082,K11752) (K22912,K20860,K20861,K20862,K21063,K21064) (K02858,K14652) K00794 K00793 (K20884 K22949,K11753)	0.857143	TRUE	K00793,K00794,K01497,K01497,K02858,K02858,K11752,K11753,K14652,K14652
138	RG2	M00911	Riboflavin biosynthesis, fungi, GTP => riboflavin/FMN/FAD	Metabolism of cofactors and vitamins	Cofactor and vitamin metabolism	K01497 K14654 K14655 -- K02858 K00794 K00793 K00861 K00953	0.444444	FALSE	K00793,K00794,K01497,K01497,K02858,K02858
139	RG2	M00124	Pyridoxal-P biosynthesis, erythrose-4P => pyridoxal-P	Metabolism of cofactors and vitamins	Cofactor and vitamin metabolism	K03472 K03473 K00831 K00097 K03474 K00275	0.5	FALSE	K00097,K00275,K03474
140	RG2	M00115	NAD biosynthesis, aspartate => quinolinate => NAD	Metabolism of cofactors and vitamins	Cofactor and vitamin metabolism	(K00278,K06989) K03517 K00767 (K00969,K06210) (K01916,K01950)	1	TRUE	K00278,K00767,K00767,K00969,K01916,K01916,K03517
141	RG2	M00912	NAD biosynthesis, tryptophan => quinolinate => NAD	Metabolism of cofactors and vitamins	Cofactor and vitamin metabolism	(K00453,K00463) (K01432,K14263,K07130) K00486 K01556 K00452 K00767 (K00969,K06210) (K01916,K01950)	0.5	FALSE	K00767,K00767,K00969,K01916,K01916,K07130
142	RG2	M00119	Pantothenate biosynthesis, valine/L-aspartate => pantothenate	Metabolism of cofactors and vitamins	Cofactor and vitamin metabolism	K00826 K00606 K00077 K01579 (K01918,K13799)	0.8	TRUE	K00606,K00826,K01579,K01918
143	RG2	M00913	Pantothenate biosynthesis, 2-oxoisovalerate/spermine => pantothenate	Metabolism of cofactors and vitamins	Cofactor and vitamin metabolism	K00606 K00077 K13367 K00128 K01918	0.4	FALSE	K00606,K01918
144	RG2	M00120	Coenzyme A biosynthesis, pantothenate => CoA	Metabolism of cofactors and vitamins	Cofactor and vitamin metabolism	(K00867,K03525,K01947,K09680) ((K01922,K21977) K01598,K13038) (K02318,(K00954,K02201) K00859)	1	TRUE	K00859,K00954,K03525,K13038
145	RG2	M00914	Coenzyme A biosynthesis, archaea, 2-oxoisovalerate => 4-phosphopantoate => CoA	Metabolism of cofactors and vitamins	Cofactor and vitamin metabolism	K00606 K00077 K06982 K09722 K13038 K02201 K09735	0.285714	FALSE	K00606,K13038
146	RG2	M00572	Pimeloyl-ACP biosynthesis, BioC-BioH pathway, malonyl-ACP => pimeloyl-ACP	Metabolism of cofactors and vitamins	Cofactor and vitamin metabolism	K02169 (K00647,K09458) K00059 K02372 K00208 (K02170,K09789,K19560,K19561)	1	TRUE	K00059,K00059,K00059,K00208,K02169,K02170,K02372,K02372,K09458
147	RG2	M00123	Biotin biosynthesis, pimeloyl-ACP/CoA => biotin	Metabolism of cofactors and vitamins	Cofactor and vitamin metabolism	K00652 ((K00833,K19563) K01935,K19562) K01012	1	TRUE	K00652,K00652,K00833,K01012,K01935
148	RG2	M00573	Biotin biosynthesis, BioI pathway, long-chain-acyl-ACP => pimeloyl-ACP => biotin	Metabolism of cofactors and vitamins	Cofactor and vitamin metabolism	K16593 K00652 K19563 K01935 K01012	0.6	FALSE	K00652,K00652,K01012,K01935
149	RG2	M00577	Biotin biosynthesis, BioW pathway, pimelate => pimeloyl-CoA => biotin	Metabolism of cofactors and vitamins	Cofactor and vitamin metabolism	K01906 K00652 (K00833,K19563) K01935 K01012	0.8	TRUE	K00652,K00652,K00833,K01012,K01935
150	RG2	M00881	Lipoic acid biosynthesis, plants and bacteria, octanoyl-ACP => dihydrolipoyl-E2/H	Metabolism of cofactors and vitamins	Cofactor and vitamin metabolism	K03801 K03644	1	TRUE	K03644,K03801
151	RG2	M00882	Lipoic acid biosynthesis, eukaryotes, octanoyl-ACP => dihydrolipoyl-H	Metabolism of cofactors and vitamins	Cofactor and vitamin metabolism	K23735 K03644	0.5	FALSE	K03644
152	RG2	M00883	Lipoic acid biosynthesis, animals and bacteria, octanoyl-ACP => dihydrolipoyl-H => dihydrolipoyl-E2	Metabolism of cofactors and vitamins	Cofactor and vitamin metabolism	(K23735,K23734) K03644 (K10105,K16869)	0.666667	FALSE	K03644,K23734
153	RG2	M00884	Lipoic acid biosynthesis, octanoyl-CoA => dihydrolipoyl-E2	Metabolism of cofactors and vitamins	Cofactor and vitamin metabolism	K23750 K03644	0.5	FALSE	K03644
154	RG2	M00126	Tetrahydrofolate biosynthesis, GTP => THF	Metabolism of cofactors and vitamins	Cofactor and vitamin metabolism	(K01495,K09007,K22391) (K01077,K01113,(K08310,K19965)) ((K13939,(K13940,K01633 K00950) K00796),(K01633 K13941)) (K11754,K20457) (K00287,K13998)	0.714286	FALSE	K00287,K00796,K00950,K09007,K11754,K22391
155	RG2	M00840	Tetrahydrofolate biosynthesis, mediated by ribA and trpF, GTP => THF	Metabolism of cofactors and vitamins	Cofactor and vitamin metabolism	K14652 K22100 -- K01633 K13941 K22099 K00287	0.285714	FALSE	K00287,K14652,K14652
156	RG2	M00841	Tetrahydrofolate biosynthesis, mediated by PTPS, GTP => THF	Metabolism of cofactors and vitamins	Cofactor and vitamin metabolism	K01495 K22101 K13941 K11754 K13998	0.2	FALSE	K11754
157	RG2	M00842	Tetrahydrobiopterin biosynthesis, GTP => BH4	Metabolism of cofactors and vitamins	Cofactor and vitamin metabolism	K01495 K01737 K00072	0.333333	FALSE	K01737
158	RG2	M00843	L-threo-Tetrahydrobiopterin biosynthesis, GTP => L-threo-BH4	Metabolism of cofactors and vitamins	Cofactor and vitamin metabolism	K01495 K01737 K17745	0.333333	FALSE	K01737
159	RG2	M00880	Molybdenum cofactor biosynthesis, GTP => molybdenum cofactor	Metabolism of cofactors and vitamins	Cofactor and vitamin metabolism	((K03639 K03637),K20967) (K03635,K21142) (((K03831,K03638) K03750),K15376)	0.8	TRUE	K03637,K03639,K03639,K03639,K03750,K03750,K03750,K03750,K03831
160	RG2	M00140	C1-unit interconversion, prokaryotes	Metabolism of cofactors and vitamins	Cofactor and vitamin metabolism	K00600 (K01491,(K00300 K01500)) K01938	0.666667	FALSE	K00600,K01491,K01491
161	RG2	M00141	C1-unit interconversion, eukaryotes	Metabolism of cofactors and vitamins	Cofactor and vitamin metabolism	K00600 (K00288,(K13403 K13402))	0.5	FALSE	K00600
162	RG2	M00846	Siroheme biosynthesis, glutamyl-tRNA => siroheme	Metabolism of cofactors and vitamins	Cofactor and vitamin metabolism	K02492 K01845 K01698 K01749 (K01719,K13542,K13543) (K02302,(K00589,K02303,K02496,K13542,K13543)+K02304-K03794)	1	TRUE	K01698,K01719,K01749,K01845,K01845,K02303,K02304,K02492,K03794,K13542
163	RG2	M00868	Heme biosynthesis, animals and fungi, glycine => heme	Metabolism of cofactors and vitamins	Cofactor and vitamin metabolism	K00643 K01698 K01749 K01719 K01599 K00228 K00231 K01772	0.75	TRUE	K00231,K01599,K01599,K01599,K01698,K01719,K01749,K01772
164	RG2	M00121	Heme biosynthesis, plants and bacteria, glutamate => heme	Metabolism of cofactors and vitamins	Cofactor and vitamin metabolism	K01885 K02492 K01845 K01698 K01749 (K01719,K13542,K13543) K01599 (K00228,K02495) (K00230,K00231,K08973) K01772	1	TRUE	K00231,K01599,K01599,K01599,K01698,K01719,K01749,K01772,K01845,K01845,K01885,K02492,K02495,K13542
165	RG2	M00926	Heme biosynthesis, bacteria, glutamyl-tRNA => coproporphyrin III => heme	Metabolism of cofactors and vitamins	Cofactor and vitamin metabolism	K02492 K01845 K01698 K01749 (K01719,K13542) K01599 K00231 K01772 K00435	0.888889	TRUE	K00231,K01599,K01599,K01599,K01698,K01719,K01749,K01772,K01845,K01845,K02492,K13542
166	RG2	M00847	Heme biosynthesis, archaea, siroheme => heme	Metabolism of cofactors and vitamins	Cofactor and vitamin metabolism	K22225 K22226 K22227	0.333333	FALSE	K22227
167	RG2	M00924	Cobalamin biosynthesis, anaerobic, uroporphyrinogen III => sirohydrochlorin => cobyrinate a,c-diamide	Metabolism of cofactors and vitamins	Cofactor and vitamin metabolism	(K02302,(K02303,K13542) K02304) (K02190,K03795,K22011) K03394 (K05934,K13541,K21479) K05936 (K02189,K13541) K02188 K05895 (K02191 K03399,K00595) K06042 K02224	0.916667	TRUE	K00595,K02188,K02189,K02191,K02224,K02303,K02304,K03394,K03795,K05934,K05936,K06042,K13542
168	RG2	M00925	Cobalamin biosynthesis, aerobic, uroporphyrinogen III => precorrin 2 => cobyrinate a,c-diamide	Metabolism of cofactors and vitamins	Cofactor and vitamin metabolism	(K02303,K13542) (K03394,K13540) K02229 (K05934,K13540,K13541) K05936 K02228 K05895 K00595 K06042 K02224 K02230+K09882+K09883	0.636364	FALSE	K00595,K02224,K02303,K03394,K05934,K05936,K06042,K13542
169	RG2	M00122	Cobalamin biosynthesis, cobyrinate a,c-diamide => cobalamin	Metabolism of cofactors and vitamins	Cofactor and vitamin metabolism	(K00798,K19221) K02232 (K02225,K02227) K02231 K00768 (K02226,K22316) K02233	1	TRUE	K00768,K02226,K02227,K02231,K02232,K02233,K19221,K19221
170	RG2	M00117	Ubiquinone biosynthesis, prokaryotes, chorismate (+ polyprenyl-PP) => ubiquinol	Metabolism of cofactors and vitamins	Cofactor and vitamin metabolism	(K03181,K18240) K03179 (K03182+K03186) K18800 K00568 K03185 K03183 K03184 K00568	0.333333	FALSE	K03179,K03182,K03182,K03183,K03186
171	RG2	M00116	Menaquinone biosynthesis, chorismate (+ polyprenyl-PP) => menaquinol	Metabolism of cofactors and vitamins	Cofactor and vitamin metabolism	K02552 K02551 K08680 K02549 K01911 K01661 K19222 K02548 K03183	0.111111	FALSE	K03183
172	RG2	M00930	Menaquinone biosynthesis, futalosine pathway	Metabolism of cofactors and vitamins	Cofactor and vitamin metabolism	K11782 K18285 (K18286,K20810) K11783 K11784 K11785	1	TRUE	K11782,K11783,K11784,K11785,K18285,K20810
173	RG2	M00931	Menaquinone biosynthesis, modified futalosine pathway	Metabolism of cofactors and vitamins	Cofactor and vitamin metabolism	K11782 K18285 K18284 K11784 K11785	0.8	TRUE	K11782,K11784,K11785,K18285
174	RG2	M00095	C5 isoprenoid biosynthesis, mevalonate pathway	Biosynthesis of terpenoids and polyketides	Terpenoid backbone biosynthesis	K00626 K01641 K00021 K00869 (K00938,K13273) K01597 K01823	0.142857	FALSE	K00626,K00626,K00626,K00626,K00626
175	RG2	M00849	C5 isoprenoid biosynthesis, mevalonate pathway, archaea	Biosynthesis of terpenoids and polyketides	Terpenoid backbone biosynthesis	K00626 K01641 (K00021,K00054) ((K00869 K17942),(K18689 K18690 K22813)) K06981 K01823	0.142857	FALSE	K00626,K00626,K00626,K00626,K00626
176	RG2	M00096	C5 isoprenoid biosynthesis, non-mevalonate pathway	Biosynthesis of terpenoids and polyketides	Terpenoid backbone biosynthesis	K01662 K00099 (K00991,K12506) K00919 (K01770,K12506) K03526 K03527 K01823	0.875	TRUE	K00099,K00919,K00991,K01662,K01662,K01770,K03526,K03527
177	RG2	M00364	C10-C20 isoprenoid biosynthesis, bacteria	Biosynthesis of terpenoids and polyketides	Terpenoid backbone biosynthesis	K01823 (K00795,K13789,K13787)	0.5	FALSE	K00795,K13789
178	RG2	M00366	C10-C20 isoprenoid biosynthesis, plants	Biosynthesis of terpenoids and polyketides	Terpenoid backbone biosynthesis	K01823 K14066 K00787 K13789	0.25	FALSE	K13789
179	RG2	M00778	Type II polyketide backbone biosynthesis, acyl-CoA + malonyl-CoA => polyketide	Biosynthesis of terpenoids and polyketides	Type II polyketide biosynthesis	K05551+K05552+K05553 -K12420 ((K05554,K14249,K15884,K15885) (K05555,K14250),K15886)	0.333333	FALSE	K05555
180	RG2	M00793	dTDP-L-rhamnose biosynthesis	Biosynthesis of terpenoids and polyketides	Polyketide sugar unit biosynthesis	K00973 K01710 (K01790 K00067,K23987)	1	TRUE	K00067,K00067,K00973,K01710,K01790
181	RG2	M00797	dTDP-D-desosamine biosynthesis	Biosynthesis of terpenoids and polyketides	Polyketide sugar unit biosynthesis	K13308 K13309 (K13310,K16436) (K13311,K13326)	0.25	FALSE	K16436
182	RG2	M00798	dTDP-L-mycarose biosynthesis	Biosynthesis of terpenoids and polyketides	Polyketide sugar unit biosynthesis	K16435 K13315 K13317 (K13316,K16438) K13318	0.2	FALSE	K16435
183	RG2	M00799	dTDP-L-oleandrose biosynthesis	Biosynthesis of terpenoids and polyketides	Polyketide sugar unit biosynthesis	K16435 K13315 K16438 K19856 K19857	0.2	FALSE	K16435
184	RG2	M00800	dTDP-L-megosamine biosynthesis	Biosynthesis of terpenoids and polyketides	Polyketide sugar unit biosynthesis	K16435 K16436 K13326 K16438 K13322	0.4	FALSE	K16435,K16436
185	RG2	M00801	dTDP-L-olivose biosynthesis	Biosynthesis of terpenoids and polyketides	Polyketide sugar unit biosynthesis	K16435 K13327 K19858 K13319	0.25	FALSE	K16435
186	RG2	M00802	dTDP-D-forosamine biosynthesis	Biosynthesis of terpenoids and polyketides	Polyketide sugar unit biosynthesis	K16435 K13327 K13328 K13329 K13330	0.2	FALSE	K16435
187	RG2	M00803	dTDP-D-angolosamine biosynthesis	Biosynthesis of terpenoids and polyketides	Polyketide sugar unit biosynthesis	K16435 K19859 K16436 K13332	0.5	FALSE	K16435,K16436
188	RG2	M00848	Aurachin biosynthesis, anthranilate => aurachin A	Biosynthesis of other secondary metabolites	Biosynthesis of other antibiotics	K09460 K02078+K14245+K14246+K22798 K22799 K22800 K21272 K21271 K22801 K22802	0.03125	FALSE	K02078,K02078,K02078
189	RG2	M00568	Catechol ortho-cleavage, catechol => 3-oxoadipate	Xenobiotics biodegradation	Aromatics degradation	K03381 K01856 K03464 (K01055,K14727)	0.25	FALSE	K01055
190	RG2	M00569	Catechol meta-cleavage, catechol => acetyl-CoA / 4-methylcatechol => propanoyl-CoA	Xenobiotics biodegradation	Aromatics degradation	(K00446,K07104) ((K10217 K01821 K01617),K10216) (K18364,K02554) (K18365,K01666) (K18366,K04073)	0.142857	FALSE	K01821,K01821,K01821
191	RG2	M00541	Benzoyl-CoA degradation, benzoyl-CoA => 3-hydroxypimeloyl-CoA	Xenobiotics biodegradation	Aromatics degradation	(K04112+K04113+K04114+K04115,K19515+K19516) K07537 K07538 K07539	1	TRUE	K07537,K07538,K07539,K19515,K19516
192	RG2	M00540	Benzoate degradation, cyclohexanecarboxylic acid =>pimeloyl-CoA	Xenobiotics biodegradation	Aromatics degradation	K04116 K04117 K07534 K07535 K07536	0.2	FALSE	K07535
193	RG2	M00878	Phenylacetate degradation, phenylaxetate => acetyl-CoA/succinyl-CoA	Xenobiotics biodegradation	Aromatics degradation	K01912 K02609+K02610+K02611+K02612+K02613 K15866 K02618 K02615 K01692 K00074	0.428571	FALSE	K00074,K00074,K01692,K01692,K01692,K01912,K01912
194	RG2	M00575	Pertussis pathogenicity signature, T1SS	Gene set	Pathogenicity	K22944 K11004 K07389 K11003 K12340	0.2	FALSE	K12340,K12340,K12340,K12340
195	RG2	M00745	Imipenem resistance, repression of porin OprD	Gene set	Drug resistance	(K18072 K18073),(K07644 K07665),K18297 K18093	0.666667	FALSE	K07644,K07644,K07665,K07665
196	RG2	M00651	Vancomycin resistance, D-Ala-D-Lac type	Gene set	Drug resistance	(K18345 K18344 K07260 K18346),(K18351 K18352 K18354 K18353) (K18347 K15739 K08641)	0.142857	FALSE	K18353
197	RG2	M00718	Multidrug resistance, efflux pump MexAB-OprM	Gene set	Drug resistance	K18131 K03585+K18138+K18139	0.5	FALSE	K03585,K03585,K03585,K18138,K18139,K18139
198	RG2	M00643	Multidrug resistance, efflux pump MexXY-OprM	Gene set	Drug resistance	K18129 K18094+K18095+K18139	0.166667	FALSE	K18139,K18139
199	RG2	M00696	Multidrug resistance, efflux pump AcrEF-TolC	Gene set	Drug resistance	K18140 K18141+K18142+K12340	0.166667	FALSE	K12340,K12340,K12340,K12340
200	RG2	M00697	Multidrug resistance, efflux pump MdtEF-TolC	Gene set	Drug resistance	K07690 K18898+K18899+K12340	0.166667	FALSE	K12340,K12340,K12340,K12340
201	RG2	M00702	Multidrug resistance, efflux pump NorB	Gene set	Drug resistance	(K18906,K18907) K08170	0.5	FALSE	K08170
202	RG2	M00611	Oxygenic photosynthesis in plants and cyanobacteria	Module set	Metabolic capacity	(M00161,M00163) M00165	0.363636	FALSE	K00134,K00134,K00615,K00615,K00615,K00927,K01624,K01808,K03841
203	RG2	M00612	Anoxygenic photosynthesis in purple bacteria	Module set	Metabolic capacity	M00597 M00165	0.363636	FALSE	K00134,K00134,K00615,K00615,K00615,K00927,K01624,K01808,K03841
204	RG2	M00613	Anoxygenic photosynthesis in green nonsulfur bacteria	Module set	Metabolic capacity	M00597 M00376	0.153846	FALSE	K00239,K00240,K00241,K00244,K00244,K00244,K01676,K01848,K01849,K01961,K01962,K01963,K02160,K02160,K05606,K11942
205	RG2	M00614	Anoxygenic photosynthesis in green sulfur bacteria	Module set	Metabolic capacity	M00598 M00173	0.454545	FALSE	K00024,K00031,K00174,K00174,K00175,K00175,K00176,K00176,K00177,K00177,K00239,K00240,K00241,K00244,K00244,K00244,K01006,K01595,K01676,K01681,K01682,K01902,K01902,K01902,K01903,K01903,K01903,K01958,K03737,K03737,K03737
206	RG2	M00617	Methanogen	Module set	Metabolic capacity	M00567,M00357,M00356,M00563	0.5	FALSE	K00925,K00925,K01895,K03388,K03388,K03389,K03390,K14080,K16179
207	RG2	M00618	Acetogen	Module set	Metabolic capacity	M00377 M00579	0.464286	FALSE	K00198,K00297,K00925,K00925,K01491,K01491,K15022,K15022
208	RG2	M00615	Nitrate assimilation	Module set	Metabolic capacity	(K02575,K15576+K15577+K15578-K15579) M00531	0.5	FALSE	K02575
209	RG2	M00616	Sulfate-sulfur assimilation	Module set	Metabolic capacity	(K02048,K23163)+K02046+K02047+K02045 M00176	0.708333	FALSE	K00390,K00390,K00955,K00956,K00957,K00957,K02045,K02046,K02047
0	RG10	M00001	Glycolysis (Embden-Meyerhof pathway), glucose => pyruvate	Carbohydrate metabolism	Central carbohydrate metabolism	(K00844,K12407,K00845,K00886,K08074,K00918) (K01810,K06859,K13810,K15916) (K00850,K16370,K21071,K00918) (K01623,K01624,K11645,K16305,K16306) K01803 ((K00134,K00150) K00927,K11389) (K01834,K15633,K15634,K15635) K01689 (K00873,K12406)	1	TRUE	K00134,K00134,K00845,K00845,K00850,K00873,K00927,K01624,K01689,K01803,K01810,K01834,K15633,K15635,K21071,K21071
1	RG10	M00002	Glycolysis, core module involving three-carbon compounds	Carbohydrate metabolism	Central carbohydrate metabolism	K01803 ((K00134,K00150) K00927,K11389) (K01834,K15633,K15634,K15635) K01689 (K00873,K12406)	1	TRUE	K00134,K00134,K00873,K00927,K01689,K01803,K01834,K15633,K15635
2	RG10	M00003	Gluconeogenesis, oxaloacetate => fructose-6P	Carbohydrate metabolism	Central carbohydrate metabolism	(K01596,K01610) K01689 (K01834,K15633,K15634,K15635) K00927 (K00134,K00150) K01803 ((K01623,K01624,K11645) (K03841,K02446,K11532,K01086,K04041),K01622)	1	TRUE	K00134,K00134,K00927,K01596,K01610,K01624,K01689,K01803,K01834,K03841,K15633,K15635
3	RG10	M00307	Pyruvate oxidation, pyruvate => acetyl-CoA	Carbohydrate metabolism	Central carbohydrate metabolism	((K00163,K00161+K00162)+K00627+K00382-K13997),K00169+K00170+K00171+(K00172,K00189),K03737	1	TRUE	K00161,K00161,K00162,K00382,K00627,K00627,K03737,K03737,K03737
4	RG10	M00009	Citrate cycle (TCA cycle, Krebs cycle)	Carbohydrate metabolism	Central carbohydrate metabolism	(K01647,K05942) (K01681,K01682) (K00031,K00030) (K00164+K00658+K00382,K00174+K00175-K00177-K00176) (K01902+K01903,K01899+K01900,K18118) (K00234+K00235+K00236+K00237,K00239+K00240+K00241-(K00242,K18859,K18860),K00244+K00245+K00246-K00247) (K01676,K01679,K01677+K01678) (K00026,K00025,K00024,K00116)	1	TRUE	K00024,K00031,K00164,K00174,K00174,K00175,K00175,K00176,K00176,K00177,K00177,K00239,K00240,K00241,K00244,K00244,K00244,K00382,K00658,K01647,K01676,K01676,K01681,K01682,K01902,K01902,K01903,K01903
5	RG10	M00010	Citrate cycle, first carbon oxidation, oxaloacetate => 2-oxoglutarate	Carbohydrate metabolism	Central carbohydrate metabolism	(K01647,K05942) (K01681,K01682) (K00031,K00030)	1	TRUE	K00031,K01647,K01681,K01682
6	RG10	M00011	Citrate cycle, second carbon oxidation, 2-oxoglutarate => oxaloacetate	Carbohydrate metabolism	Central carbohydrate metabolism	(K00164+K00658+K00382,K00174+K00175-K00177-K00176) (K01902+K01903,K01899+K01900,K18118) (K00234+K00235+K00236+K00237,K00239+K00240+K00241-(K00242,K18859,K18860),K00244+K00245+K00246-K00247) (K01676,K01679,K01677+K01678) (K00026,K00025,K00024,K00116)	1	TRUE	K00024,K00164,K00174,K00174,K00175,K00175,K00176,K00176,K00177,K00177,K00239,K00240,K00241,K00244,K00244,K00244,K00382,K00658,K01676,K01676,K01902,K01902,K01903,K01903
7	RG10	M00004	Pentose phosphate pathway (Pentose phosphate cycle)	Carbohydrate metabolism	Central carbohydrate metabolism	(K13937,((K00036,K19243) (K01057,K07404))) K00033 K01783 (K01807,K01808) K00615 K00616 (K01810,K06859,K13810,K15916)	0.714286	FALSE	K00615,K00615,K00615,K00616,K01783,K01808,K01810
8	RG10	M00007	Pentose phosphate pathway, non-oxidative phase, fructose 6P => ribose 5P	Carbohydrate metabolism	Central carbohydrate metabolism	K00615 (K00616,K13810) K01783 (K01807,K01808)	1	TRUE	K00615,K00615,K00615,K00616,K01783,K01808
9	RG10	M00005	PRPP biosynthesis, ribose 5P => PRPP	Carbohydrate metabolism	Central carbohydrate metabolism	K00948	1	TRUE	K00948
10	RG10	M00308	Semi-phosphorylative Entner-Doudoroff pathway, gluconate => glycerate-3P	Carbohydrate metabolism	Central carbohydrate metabolism	K05308 K00874 K01625 (K00134 K00927,K00131,K18978)	0.4	FALSE	K00131,K00134,K00134,K00927
11	RG10	M00633	Semi-phosphorylative Entner-Doudoroff pathway, gluconate/galactonate => glycerate-3P	Carbohydrate metabolism	Central carbohydrate metabolism	K05308 K18126 K11395 (K00131,K18978)	0.25	FALSE	K00131
12	RG10	M00309	Non-phosphorylative Entner-Doudoroff pathway, gluconate/galactonate => glycerate	Carbohydrate metabolism	Central carbohydrate metabolism	K05308 (K11395,K18127) (K18020+K18021+K18022,K18128,K03738)	0.333333	FALSE	K03738,K03738,K03738,K03738,K03738,K03738
13	RG10	M00014	Glucuronate pathway (uronate pathway)	Carbohydrate metabolism	Other carbohydrate metabolism	K00012 ((K12447 K16190),(K00699 (K01195,K14756))) K00002 K13247 -- K03331 (K05351,K00008) K00854	0.111111	FALSE	K00012
14	RG10	M00632	Galactose degradation, Leloir pathway, galactose => alpha-D-glucose-1P	Carbohydrate metabolism	Other carbohydrate metabolism	K01785 K00849 K00965 K01784	0.25	FALSE	K01784
15	RG10	M00552	D-galactonate degradation, De Ley-Doudoroff pathway, D-galactonate => glycerate-3P	Carbohydrate metabolism	Other carbohydrate metabolism	K01684 K00883 K01631 K00134 K00927	0.4	FALSE	K00134,K00134,K00927
16	RG10	M00129	Ascorbate biosynthesis, animals, glucose-1P => ascorbate	Carbohydrate metabolism	Other carbohydrate metabolism	K00963 K00012 K00699 K01195 K00002 K01053 K00103	0.285714	FALSE	K00012,K00963
17	RG10	M00854	Glycogen biosynthesis, glucose-1P => glycogen/starch	Carbohydrate metabolism	Other carbohydrate metabolism	(K00963 (K00693+K00750,K16150,K16153,K13679,K20812)),(K00975 (K00703,K13679,K20812)) (K00700,K16149)	0.666667	FALSE	K00703,K00703,K00963,K00975
18	RG10	M00855	Glycogen degradation, glycogen => glucose-6P	Carbohydrate metabolism	Other carbohydrate metabolism	(K00688,K16153) (K01196,((K00705,K22451) (K02438,K01200))) (K15779,K01835,K15778)	0.75	TRUE	K00688,K00688,K00688,K00688,K00705,K00705,K01835,K22451
19	RG10	M00565	Trehalose biosynthesis, D-glucose 1P => trehalose	Carbohydrate metabolism	Other carbohydrate metabolism	K00975 K00703 (K00700,K16149) K01214 K06044 K01236	0.833333	TRUE	K00703,K00703,K00975,K01214,K01236,K01236,K06044
20	RG10	M00549	Nucleotide sugar biosynthesis, glucose => UDP-glucose	Carbohydrate metabolism	Other carbohydrate metabolism	(K00844,K00845,K12407,K00886) (K01835,K15779,K15778) (K00963,K12447)	1	TRUE	K00845,K00845,K00963,K01835
21	RG10	M00892	UDP-N-acetyl-D-glucosamine biosynthesis, eukaryotes, glucose => UDP-GlcNAc	Carbohydrate metabolism	Other carbohydrate metabolism	(K00844,K12407,K00845) K01810 K00820 K00621 K01836 K00972	0.5	FALSE	K00820,K00845,K00845,K01810
22	RG10	M00909	UDP-N-acetyl-D-glucosamine biosynthesis, prokaryotes, glucose => UDP-GlcNAc	Carbohydrate metabolism	Other carbohydrate metabolism	K00845 (K01810,K13810,K15916) K00820 K03431 K04042	1	TRUE	K00820,K00845,K00845,K01810,K03431,K04042
23	RG10	M00761	Undecaprenylphosphate alpha-L-Ara4N biosynthesis, UDP-GlcA => undecaprenyl phosphate alpha-L-Ara4N	Carbohydrate metabolism	Other carbohydrate metabolism	K10011 K07806 K10012 K13014	1	TRUE	K07806,K10011,K10012,K13014
24	RG10	M00012	Glyoxylate cycle	Carbohydrate metabolism	Other carbohydrate metabolism	K01647 (K01681,K01682) K01637 (K01638,K19282) (K00026,K00025,K00024)	0.6	FALSE	K00024,K01647,K01681,K01682
25	RG10	M00373	Ethylmalonyl pathway	Carbohydrate metabolism	Other carbohydrate metabolism	K00626 K00023 K17865 K14446 K14447 K14448 K14449 K08691 K14451 K01965+K01966 K05606 K01847	0.166667	FALSE	K00626,K00626,K05606
26	RG10	M00740	Methylaspartate cycle	Carbohydrate metabolism	Other carbohydrate metabolism	K01647 K01681 K00031 K00261 K19268+K01846 K04835 K19280 K14449 K19281 K19282 K00024	0.363636	FALSE	K00024,K00031,K01647,K01681
27	RG10	M00532	Photorespiration	Carbohydrate metabolism	Other carbohydrate metabolism	(K01601-K01602) K19269 K11517 K03781 K14272 K00600 K00830 (K15893,K15919) K15918 K00281+K00605+K00382+K02437	0.175	FALSE	K00382,K00600,K00605,K02437,K02437
28	RG10	M00013	Malonate semialdehyde pathway, propanoyl-CoA => acetyl-CoA	Carbohydrate metabolism	Other carbohydrate metabolism	(K00248,K00232) (K07511,K14729) K05605 K23146 K00140	0.2	FALSE	K00248
29	RG10	M00741	Propanoyl-CoA metabolism, propanoyl-CoA => succinyl-CoA	Carbohydrate metabolism	Other carbohydrate metabolism	(K01965+K01966,K11263+(K18472,K19312+K22568),K01964+K15036+K15037) K05606 (K01847,K01848+K01849)	0.666667	FALSE	K01848,K01849,K05606
30	RG10	M00131	Inositol phosphate metabolism, Ins(1,3,4,5)P4 => Ins(1,3,4)P3 => myo-inositol	Carbohydrate metabolism	Other carbohydrate metabolism	K01106 K01107 K01109 K01092	0.25	FALSE	K01092
31	RG10	M00165	Reductive pentose phosphate cycle (Calvin cycle)	Energy metabolism	Carbon fixation	K00855 (K01601-K01602) K00927 (K05298,K00150,K00134) (K01623,K01624) (K03841,K02446,K11532,K01086) K00615 (K01623,K01624) (K01100,K11532,K01086) K00615 (K01807,K01808)	0.727273	FALSE	K00134,K00134,K00615,K00615,K00615,K00927,K01624,K01808,K03841
32	RG10	M00166	Reductive pentose phosphate cycle, ribulose-5P => glyceraldehyde-3P	Energy metabolism	Carbon fixation	K00855 (K01601-K01602) K00927 (K05298,K00150,K00134)	0.5	FALSE	K00134,K00134,K00927
33	RG10	M00167	Reductive pentose phosphate cycle, glyceraldehyde-3P => ribulose-5P	Energy metabolism	Carbon fixation	(K01623,K01624) (K03841,K02446,K11532,K01086) K00615 (K01623,K01624) (K01100,K11532,K01086) K00615 (K01807,K01808)	0.857143	TRUE	K00615,K00615,K00615,K01624,K01808,K03841
34	RG10	M00168	CAM (Crassulacean acid metabolism), dark	Energy metabolism	Carbon fixation	K01595 (K00025,K00026,K00024)	1	TRUE	K00024,K01595
35	RG10	M00169	CAM (Crassulacean acid metabolism), light	Energy metabolism	Carbon fixation	K00029 K01006	1	TRUE	K00029,K00029,K00029,K01006
36	RG10	M00172	C4-dicarboxylic acid cycle, NADP - malic enzyme type	Energy metabolism	Carbon fixation	K01595 K00051 K00029 K01006	0.75	TRUE	K00029,K00029,K00029,K01006,K01595
37	RG10	M00171	C4-dicarboxylic acid cycle, NAD - malic enzyme type	Energy metabolism	Carbon fixation	K01595 K14454 K14455 (K00025,K00026) K00028 (K00814,K14272) K01006	0.285714	FALSE	K01006,K01595
38	RG10	M00170	C4-dicarboxylic acid cycle, phosphoenolpyruvate carboxykinase type	Energy metabolism	Carbon fixation	K01595 K14454 K14455 K01610	0.5	FALSE	K01595,K01610
39	RG10	M00173	Reductive citrate cycle (Arnon-Buchanan cycle)	Energy metabolism	Carbon fixation	(K00169+K00170+K00171+K00172,K03737) ((K01007,K01006) K01595,K01959+K01960,K01958) K00024 (K01676,K01679,K01677+K01678) (K00239+K00240-K00241-K00242,K00244+K00245-K00246-K00247,K18556+K18557+K18558+K18559+K18560) (K01902+K01903) (K00174+K00175-K00177-K00176) K00031 (K01681,K01682) (K15230+K15231,K15232+K15233 K15234)	0.909091	TRUE	K00024,K00031,K00174,K00174,K00175,K00175,K00176,K00176,K00177,K00177,K00239,K00240,K00241,K00244,K00244,K00244,K01006,K01595,K01676,K01676,K01681,K01682,K01902,K01902,K01903,K01903,K01958,K03737,K03737,K03737
40	RG10	M00376	3-Hydroxypropionate bi-cycle	Energy metabolism	Carbon fixation	(K02160+K01961+K01962+K01963) K14468 K14469 K15052 K05606 (K01847,K01848+K01849) (K14471+K14472) (K00239+K00240+K00241) K01679 K08691 K14449 K14470 K09709	0.307692	FALSE	K00239,K00240,K00241,K01848,K01849,K01961,K01962,K01963,K02160,K02160,K05606
41	RG10	M00375	Hydroxypropionate-hydroxybutylate cycle	Energy metabolism	Carbon fixation	(K01964+K15037+K15036) K15017 K15039 K15018 K15019 K15020 K05606 (K01848+K01849) (K15038,K15017) K14465 (K14466,K18861) K14534 K15016 K00626	0.214286	FALSE	K00626,K00626,K01848,K01849,K05606
42	RG10	M00374	Dicarboxylate-hydroxybutyrate cycle	Energy metabolism	Carbon fixation	(K00169+K00170+K00171+K00172) K01007 K01595 K00024 (K01677+K01678) (K00239+K00240-K00241-K18860) (K01902+K01903) (K15038,K15017) K14465 (K14467,K18861) K14534 K15016 K00626	0.384615	FALSE	K00024,K00239,K00240,K00241,K00626,K00626,K01595,K01902,K01902,K01903,K01903
43	RG10	M00377	Reductive acetyl-CoA pathway (Wood-Ljungdahl pathway)	Energy metabolism	Carbon fixation	K00198 K05299-K15022 K01938 K01491 K00297 K15023 K14138+K00197+K00194	0.428571	FALSE	K00198,K00297,K01491,K01491,K15022
44	RG10	M00579	Phosphate acetyltransferase-acetate kinase pathway, acetyl-CoA => acetate	Energy metabolism	Carbon fixation	(K00625,K13788,K15024) K00925	0.5	FALSE	K00925,K00925
45	RG10	M00620	Incomplete reductive citrate cycle, acetyl-CoA => oxoglutarate	Energy metabolism	Carbon fixation	(K00169+K00170+K00171+K00172) (K01959+K01960) K00024 (K01677+K01678) (K18209+K18210) (K01902+K01903) (K00174+K00175+K00176+K00177)	0.428571	FALSE	K00024,K00174,K00174,K00175,K00175,K00176,K00176,K00177,K00177,K01902,K01902,K01903,K01903
46	RG10	M00567	Methanogenesis, CO2 => methane	Energy metabolism	Methane metabolism	(K00200+K00201+K00202+K00203-K11261+(K00205,K11260,K00204)) K00672 K01499 (K00319,K13942) K00320 (K00577+K00578+K00579+K00580+K00581-K00582-K00583+K00584) (K00399+K00401+K00402) (K22480+K22481+K22482,K03388+K03389+K03390,K08264+K08265,K03388+K03389+K03390+K14127+(K14126+K14128,K22516+K00125))	0.125	FALSE	K00125,K03388,K03389,K03390,K08264,K08264,K08264,K08264,K08264,K08264,K14127
47	RG10	M00357	Methanogenesis, acetate => methane	Energy metabolism	Methane metabolism	((K00925 K00625),K01895) (K00193+K00197+K00194) (K00577+K00578+K00579+K00580+K00581-K00582-K00583+K00584) (K00399+K00401+K00402) (K22480+K22481+K22482,K03388+K03389+K03390,K08264+K08265,K03388+K03389+K03390+K14127+(K14126+K14128,K22516+K00125))	0.333333	FALSE	K00125,K00925,K00925,K03388,K03389,K03390,K08264,K08264,K08264,K08264,K08264,K08264,K14127
48	RG10	M00356	Methanogenesis, methanol => methane	Energy metabolism	Methane metabolism	K14080+K04480+K14081 K00399+K00401+K00402 (K22480+K22481+K22482,K03388+K03389+K03390,K08264+K08265,K03388+K03389+K03390+K14127+(K14126+K14128,K22516+K00125))	0.333333	FALSE	K00125,K03388,K03389,K03390,K08264,K08264,K08264,K08264,K08264,K08264,K14127
49	RG10	M00563	Methanogenesis, methylamine/dimethylamine/trimethylamine => methane	Energy metabolism	Methane metabolism	K14082 ((K16177-K16176),(K16179-K16178),(K14084-K14083)) K00399+K00401+K00402 (K22480+K22481+K22482,K03388+K03389+K03390,K08264+K08265,K03388+K03389+K03390+K14127+(K14126+K14128,K22516+K00125))	0.25	FALSE	K00125,K03388,K03389,K03390,K08264,K08264,K08264,K08264,K08264,K08264,K14127
50	RG10	M00346	Formaldehyde assimilation, serine pathway	Energy metabolism	Methane metabolism	K00600 K00830 K00018 K11529 K01689 K01595 K00024 K08692+K14067 K08691	0.666667	FALSE	K00018,K00018,K00024,K00600,K01595,K01689,K11529
51	RG10	M00345	Formaldehyde assimilation, ribulose monophosphate pathway	Energy metabolism	Methane metabolism	(((K08093,K13812) K08094),K13831) (K00850,K16370) K01624	0.666667	FALSE	K00850,K01624
52	RG10	M00344	Formaldehyde assimilation, xylulose monophosphate pathway	Energy metabolism	Methane metabolism	K17100 K00863 K01624 K03841	0.5	FALSE	K01624,K03841
53	RG10	M00175	Nitrogen fixation, nitrogen => ammonia	Energy metabolism	Nitrogen metabolism	K02588+K02586+K02591-K00531,K22896+K22897+K22898+K22899	1	TRUE	K02586,K02588,K02591
54	RG10	M00530	Dissimilatory nitrate reduction, nitrate => ammonia	Energy metabolism	Nitrogen metabolism	(K00370+K00371+K00374,K02567+K02568) (K00362+K00363,K03385+K15876)	0.75	TRUE	K00370,K00371,K00374,K02567,K02568,K03385,K03385,K03385
55	RG10	M00529	Denitrification, nitrate => nitrogen	Energy metabolism	Nitrogen metabolism	(K00370+K00371+K00374,K02567+K02568) (K00368,K15864) (K04561+K02305) K00376	0.5	FALSE	K00370,K00371,K00374,K02305,K02567,K02568,K04561,K04561
56	RG10	M00528	Nitrification, ammonia => nitrite	Energy metabolism	Nitrogen metabolism	K10944+K10945+K10946 K10535	0.5	FALSE	K10535,K10535
57	RG10	M00804	Complete nitrification, comammox, ammonia => nitrite => nitrate	Energy metabolism	Nitrogen metabolism	K10944+K10945+K10946 K10535 K00370+K00371	0.666667	FALSE	K00370,K00371,K10535,K10535
58	RG10	M00176	Assimilatory sulfate reduction, sulfate => H2S	Energy metabolism	Sulfur metabolism	(K13811,K00958+K00860,K00955+K00957,K00956+K00957+K00860) K00390 (K00380+K00381,K00392)	0.666667	FALSE	K00390,K00955,K00956,K00957,K00957,K00957
59	RG10	M00144	NADH:quinone oxidoreductase, prokaryotes	Energy metabolism	ATP synthesis	K00330+(K00331+K00332+K00333,K00331+K13378,K13380)+K00334+K00335+K00336+K00337+K00338+K00339+K00340+(K00341+K00342)+K00343	1	TRUE	K00330,K00330,K00331,K00331,K00332,K00333,K00333,K00334,K00334,K00335,K00335,K00336,K00337,K00337,K00338,K00338,K00339,K00339,K00340,K00340,K00341,K00341,K00342,K00342,K00343,K00343,K13378,K13380
60	RG10	M00149	Succinate dehydrogenase, prokaryotes	Energy metabolism	ATP synthesis	K00241+(K00242,K18859,K18860)+K00239+K00240	0.75	TRUE	K00239,K00240,K00241
61	RG10	M00150	Fumarate reductase, prokaryotes	Energy metabolism	ATP synthesis	K00244+K00245+K00246+K00247	0.25	FALSE	K00244,K00244,K00244
62	RG10	M00162	Cytochrome b6f complex	Energy metabolism	ATP synthesis	K02635+K02637+K02634+K02636+K02642+K02643+K03689+K02640	0.125	FALSE	K02636,K02636
63	RG10	M00151	Cytochrome bc1 complex respiratory unit	Energy metabolism	ATP synthesis	((K00412+K00413,K00410)+K00411),K03886+K03887+K03888,K03890+K03891+K03889	0.333333	FALSE	K00412,K03887
64	RG10	M00152	Cytochrome bc1 complex	Energy metabolism	ATP synthesis	K00411+K00412+K00413+K00414+K00415+K00416+K00417+K00418+K00419+K00420	0.1	FALSE	K00412
65	RG10	M00154	Cytochrome c oxidase	Energy metabolism	ATP synthesis	(K02257+K02262+K02256+K02261+K02263+K02264+K02265+K02266+K02267+K02268+K02270-K02271+K02272-K02273+K02258+K02259+K02260)	0.0666667	FALSE	K02257
66	RG10	M00155	Cytochrome c oxidase, prokaryotes	Energy metabolism	ATP synthesis	K02275+(K02274+K02276,K15408)-K02277	0.666667	FALSE	K02274,K02275,K02277
67	RG10	M00153	Cytochrome bd ubiquinol oxidase	Energy metabolism	ATP synthesis	K00425+K00426+(K00424,K22501)	0.666667	FALSE	K00425,K00425,K00426,K00426
68	RG10	M00156	Cytochrome c oxidase, cbb3-type	Energy metabolism	ATP synthesis	((K00404+K00405,K15862)+K00407+K00406)	0.75	TRUE	K00404,K00405,K00406
69	RG10	M00157	F-type ATPase, prokaryotes and chloroplasts	Energy metabolism	ATP synthesis	K02111+K02112+K02113+K02114+K02115+K02108+K02109+K02110	1	TRUE	K02108,K02109,K02109,K02110,K02111,K02112,K02113,K02114,K02115
70	RG10	M00082	Fatty acid biosynthesis, initiation	Lipid metabolism	Fatty acid metabolism	(K11262,(K02160+K01961,K11263)+(K01962+K01963,K18472)) (K00665,K00667+K00668,K11533,(K00645 (K00648,K18473)))	1	TRUE	K00645,K00648,K00648,K01961,K01962,K01963,K02160,K02160
71	RG10	M00083	Fatty acid biosynthesis, elongation	Lipid metabolism	Fatty acid metabolism	K00665,(K00667 K00668),K11533,((K00647,K09458) K00059 (K02372,K01716,K16363) (K00208,K02371,K10780,K00209))	1	TRUE	K00059,K00208,K01716,K02372,K02372,K09458
72	RG10	M00873	Fatty acid biosynthesis in mitochondria, animals	Lipid metabolism	Fatty acid metabolism	K18660 K03955+K00645 K09458 K11539+K13370 K22540 K07512	0.25	FALSE	K00645,K09458
73	RG10	M00874	Fatty acid biosynthesis in mitochondria, fungi	Lipid metabolism	Fatty acid metabolism	K11262 K03955+K00645 K09458 K00059 K22541 K07512	0.416667	FALSE	K00059,K00645,K09458
74	RG10	M00086	beta-Oxidation, acyl-CoA synthesis	Lipid metabolism	Fatty acid metabolism	K01897,K15013	1	TRUE	K01897,K01897
75	RG10	M00087	beta-Oxidation	Lipid metabolism	Fatty acid metabolism	(K00232,K00249,K00255,K06445,K09479) (((K01692,K07511,K13767) (K00022,K07516)),K01825,K01782,K07514,K07515,K10527) (K00632,K07508,K07509,K07513)	0.75	TRUE	K00249,K00249,K00249,K00249,K00632,K01692,K01692
76	RG10	M00088	Ketone body biosynthesis, acetyl-CoA => acetoacetate/3-hydroxybutyrate/acetone	Lipid metabolism	Lipid metabolism	K00626 K01641 K01640 K00019 K01574	0.2	FALSE	K00626,K00626
77	RG10	M00089	Triacylglycerol biosynthesis	Lipid metabolism	Lipid metabolism	(K00629,K13506,K13507,K00630,K13508) (K00655,K13509,K13523,K19007,K13513,K13517,K13519,K14674,K22831) (K01080,K15728,K18693) (K11155,K11160,K14456,K22848,K22849)	0.25	FALSE	K00655,K00655,K00655,K00655
78	RG10	M00093	Phosphatidylethanolamine (PE) biosynthesis, PA => PS => PE	Lipid metabolism	Lipid metabolism	K00981 (K00998,K17103) K01613	1	TRUE	K00981,K01613,K17103
79	RG10	M00066	Lactosylceramide biosynthesis	Lipid metabolism	Lipid metabolism	K00720 K07553	0.5	FALSE	K00720
80	RG10	M00048	Inosine monophosphate biosynthesis, PRPP + glutamine => IMP	Nucleotide metabolism	Purine metabolism	K00764 (K01945,K11787,K11788,K13713) (K00601,K11175,K08289,K11787,K01492) (K01952,(K23269+K23264+K23265),(K23270+K23265)) (K01933,K11787,K11788 (K01587,K11808,K01589 K01588)) (K01923,K01587,K13713) K01756 (K00602,(K01492,K06863 K11176))	1	TRUE	K00602,K00764,K01588,K01756,K01923,K01933,K01945,K08289,K11175,K23265,K23270
81	RG10	M00049	Adenine ribonucleotide biosynthesis, IMP => ADP,ATP	Nucleotide metabolism	Purine metabolism	K01939 K01756 (K00939,K18532,K18533,K00944) (K00940,K00873,K12406)	1	TRUE	K00873,K00939,K00940,K01756,K01939
82	RG10	M00050	Guanine ribonucleotide biosynthesis IMP => GDP,GTP	Nucleotide metabolism	Purine metabolism	K00088 K01951 K00942 (K00940,K18533,K00873,K12406)	1	TRUE	K00088,K00873,K00940,K00942,K01951,K01951
83	RG10	M00051	Uridine monophosphate biosynthesis, glutamine (+ PRPP) => UMP	Nucleotide metabolism	Pyrimidine metabolism	(K11540,(K11541 K01465),((K01954,K01955+K01956) (K00609+K00610,K00608) K01465)) (K00226,K00254,K17828) (K13421,K00762 K01591)	0.916667	TRUE	K00609,K00762,K01465,K01591,K01955,K01956,K17828
84	RG10	M00052	Pyrimidine ribonucleotide biosynthesis, UMP => UDP/UTP,CDP/CTP	Nucleotide metabolism	Pyrimidine metabolism	(K13800,K13809,K09903) (K00940,K18533) K01937	1	TRUE	K00940,K01937,K09903
85	RG10	M00053	Pyrimidine deoxyribonuleotide biosynthesis, CDP/CTP => dCDP/dCTP,dTDP/dTTP	Nucleotide metabolism	Pyrimidine metabolism	(K00524,K00525+K00526,K10807+K10808) (K00940,K18533) (K00527,K21636) K01494 K01520 (K00560,K13998) K00943 K00940	0.6875	FALSE	K00525,K00940,K00943,K01494,K01520
86	RG10	M00020	Serine biosynthesis, glycerate-3P => serine	Amino acid metabolism	Serine and threonine metabolism	K00058 K00831 (K01079,K02203,K22305)	0.333333	FALSE	K00058
87	RG10	M00018	Threonine biosynthesis, aspartate => homoserine => threonine	Amino acid metabolism	Serine and threonine metabolism	(K00928,K12524,K12525,K12526) K00133 (K00003,K12524,K12525) (K00872,K02204,K02203) K01733	0.8	TRUE	K00003,K00133,K00133,K00928,K01733
88	RG10	M00033	Ectoine biosynthesis, aspartate => ectoine	Amino acid metabolism	Serine and threonine metabolism	K00928 K00133 K00836 K06718 K06720	0.4	FALSE	K00133,K00133,K00928
89	RG10	M00021	Cysteine biosynthesis, serine => cysteine	Amino acid metabolism	Cysteine and methionine metabolism	(K00640,K23304) (K01738,K13034,K17069)	1	TRUE	K00640,K01738,K17069
90	RG10	M00609	Cysteine biosynthesis, methionine => cysteine	Amino acid metabolism	Cysteine and methionine metabolism	K00789 K17462 K01243 K07173 K17216 K17217	0.333333	FALSE	K00789,K00789,K01243,K01243
91	RG10	M00017	Methionine biosynthesis, apartate => homoserine => methionine	Amino acid metabolism	Cysteine and methionine metabolism	(K00928,K12524,K12525) K00133 (K00003,K12524,K12525) (K00651,K00641) K01739 (K01760,K14155) (K00548,K24042,K00549)	1	TRUE	K00003,K00133,K00133,K00548,K00549,K00641,K00928,K01739,K01739,K01760,K01760,K14155,K24042
92	RG10	M00034	Methionine salvage pathway	Amino acid metabolism	Cysteine and methionine metabolism	K00789 K01611 K00797 ((K01243,K01244) K00899,K00772) K08963 (K16054,K08964 (K09880,K08965 K08966)) K08967 (K00815,K08969,K23977,K00832,K00838)	0.375	FALSE	K00772,K00789,K00789,K01243,K01243,K08963
93	RG10	M00035	Methionine degradation	Amino acid metabolism	Cysteine and methionine metabolism	K00789 (K00558,K17398,K17399) K01251 (K01697,K10150)	0.75	TRUE	K00558,K00789,K00789,K01251
94	RG10	M00368	Ethylene biosynthesis, methionine => ethylene	Amino acid metabolism	Cysteine and methionine metabolism	K00789 (K01762,K20772) K05933	0.333333	FALSE	K00789,K00789
95	RG10	M00019	Valine/isoleucine biosynthesis, pyruvate => valine / 2-oxobutanoate => isoleucine	Amino acid metabolism	Branched-chain amino acid metabolism	K01652+(K01653,K11258) K00053 K01687 K00826	1	TRUE	K00053,K00826,K01652,K01653,K01687
96	RG10	M00535	Isoleucine biosynthesis, pyruvate => 2-oxobutanoate	Amino acid metabolism	Branched-chain amino acid metabolism	K09011 K01703+K01704 K00052	0.666667	FALSE	K00052,K01703,K01703,K01704
97	RG10	M00570	Isoleucine biosynthesis, threonine => 2-oxobutanoate => isoleucine	Amino acid metabolism	Branched-chain amino acid metabolism	(K17989,K01754) K01652+(K01653,K11258) K00053 K01687 K00826	1	TRUE	K00053,K00826,K01652,K01653,K01687,K01754
98	RG10	M00432	Leucine biosynthesis, 2-oxoisovalerate => 2-oxoisocaproate	Amino acid metabolism	Branched-chain amino acid metabolism	K01649 (K01702,K01703+K01704) K00052	1	TRUE	K00052,K01649,K01649,K01703,K01703,K01704
99	RG10	M00036	Leucine degradation, leucine => acetoacetate + acetyl-CoA	Amino acid metabolism	Branched-chain amino acid metabolism	K00826 ((K00166+K00167,K11381)+K09699+K00382) (K00253,K00249) (K01968+K01969) (K05607,K13766) K01640	0.388889	FALSE	K00249,K00249,K00249,K00249,K00382,K00826
100	RG10	M00016	Lysine biosynthesis, succinyl-DAP pathway, aspartate => lysine	Amino acid metabolism	Lysine metabolism	(K00928,K12524,K12525,K12526) K00133 K01714 K00215 K00674 (K00821,K14267) K01439 K01778 (K01586,K12526)	0.777778	TRUE	K00133,K00133,K00215,K00215,K00821,K00928,K01586,K01586,K01714,K01778
101	RG10	M00525	Lysine biosynthesis, acetyl-DAP pathway, aspartate => lysine	Amino acid metabolism	Lysine metabolism	K00928 K00133 K01714 K00215 K05822 K00841 K05823 K01778 K01586	0.666667	FALSE	K00133,K00133,K00215,K00215,K00928,K01586,K01586,K01714,K01778
102	RG10	M00526	Lysine biosynthesis, DAP dehydrogenase pathway, aspartate => lysine	Amino acid metabolism	Lysine metabolism	(K00928,K12524,K12525,K12526) K00133 K01714 K00215 K03340 (K01586,K12526)	0.833333	TRUE	K00133,K00133,K00215,K00215,K00928,K01586,K01586,K01714
103	RG10	M00527	Lysine biosynthesis, DAP aminotransferase pathway, aspartate => lysine	Amino acid metabolism	Lysine metabolism	(K00928,K12524,K12525,K12526) K00133 K01714 K00215 K10206 K01778 (K01586,K12526)	1	TRUE	K00133,K00133,K00215,K00215,K00928,K01586,K01586,K01714,K01778,K10206
104	RG10	M00030	Lysine biosynthesis, AAA pathway, 2-oxoglutarate => 2-aminoadipate => lysine	Amino acid metabolism	Lysine metabolism	K01655 K17450 K01705 K05824 K00838 K00143 (K00293,K24034) K00290	0.125	FALSE	K00290
105	RG10	M00032	Lysine degradation, lysine => saccharopine => acetoacetyl-CoA	Amino acid metabolism	Lysine metabolism	K14157 K14085 K00825 (K15791+K00658+K00382) K00252 (K07514,(K07515,K07511) K00022)	0.111111	FALSE	K00382,K00658
106	RG10	M00028	Ornithine biosynthesis, glutamate => ornithine	Amino acid metabolism	Arginine and proline metabolism	(K00618,K00619,K14681,K14682,K00620,K22477,K22478) ((K00930,K22478) K00145,K12659) (K00818,K00821) (K01438,K14677,K00620)	1	TRUE	K00145,K00619,K00620,K00821,K00930
107	RG10	M00844	Arginine biosynthesis, ornithine => arginine	Amino acid metabolism	Arginine and proline metabolism	K00611 K01940 (K01755,K14681)	1	TRUE	K00611,K01755,K01940
108	RG10	M00845	Arginine biosynthesis, glutamate => acetylcitrulline => arginine	Amino acid metabolism	Arginine and proline metabolism	K22478 K00145 K00821 K09065 K01438 K01940 K01755	0.571429	FALSE	K00145,K00821,K01755,K01940
109	RG10	M00029	Urea cycle	Amino acid metabolism	Arginine and proline metabolism	K01948 K00611 K01940 (K01755,K14681) K01476	0.8	TRUE	K00611,K01476,K01755,K01940
110	RG10	M00015	Proline biosynthesis, glutamate => proline	Amino acid metabolism	Arginine and proline metabolism	((K00931 K00147),K12657) K00286	1	TRUE	K00147,K00286,K00931
111	RG10	M00133	Polyamine biosynthesis, arginine => agmatine => putrescine => spermidine	Amino acid metabolism	Polyamine biosynthesis	(K01583,K01584,K01585,K02626) K01480 K01611 K00797	0.25	FALSE	K01480
112	RG10	M00134	Polyamine biosynthesis, arginine => ornithine => putrescine	Amino acid metabolism	Polyamine biosynthesis	K01476 K01581	0.5	FALSE	K01476
113	RG10	M00026	Histidine biosynthesis, PRPP => histidine	Amino acid metabolism	Histidine metabolism	(K00765-K02502) (K01523 K01496,K11755,K14152) (K01814,K24017) (K02501+K02500,K01663) ((K01693 K00817 (K04486,K05602,K18649)),(K01089 K00817)) (K00013,K14152)	0.777778	TRUE	K00013,K00765,K00765,K00817,K00817,K01523,K01693,K01814,K02500,K02501,K02502
114	RG10	M00022	Shikimate pathway, phosphoenolpyruvate + erythrose-4P => chorismate	Amino acid metabolism	Aromatic amino acid metabolism	(K01626,K03856,K13853) (((K01735,K13829) ((K03785,K03786) K00014,K13832)),K13830) ((K00891,K13829) (K00800,K24018),K13830) K01736	1	TRUE	K00014,K00800,K00891,K00891,K01626,K01626,K01735,K01736,K01736,K03786,K03856
115	RG10	M00023	Tryptophan biosynthesis, chorismate => tryptophan	Amino acid metabolism	Aromatic amino acid metabolism	(((K01657+K01658,K13503,K13501,K01656) K00766),K13497) (((K01817,K24017) (K01656,K01609)),K13498,K13501) (K01695+(K01696,K06001),K01694)	1	TRUE	K00766,K01609,K01657,K01658,K01695,K01696,K01817,K06001
116	RG10	M00024	Phenylalanine biosynthesis, chorismate => phenylpyruvate => phenylalanine	Amino acid metabolism	Aromatic amino acid metabolism	((K01850,K04092,K14187,K04093,K04516,K06208,K06209) (K01713,K04518,K05359),K14170) (K00832,K00838)	0.666667	FALSE	K04093,K04518,K14170
117	RG10	M00025	Tyrosine biosynthesis, chorismate => HPP => tyrosine	Amino acid metabolism	Aromatic amino acid metabolism	(((K01850,K04092,K14170,K04093,K04516,K06208,K06209) (K04517,K00211)),K14187) (K00832,K00838)	0.666667	FALSE	K04093,K04517,K14170
118	RG10	M00040	Tyrosine biosynthesis, chorismate => arogenate => tyrosine	Amino acid metabolism	Aromatic amino acid metabolism	(K01850,K04092,K14170) (K00832,K15849) (K00220,K24018,K15227)	0.333333	FALSE	K14170
119	RG10	M00038	Tryptophan metabolism, tryptophan => kynurenine => 2-aminomuconate	Amino acid metabolism	Aromatic amino acid metabolism	(K00453,K00463) (K01432,K14263,K07130) K00486 K01556 K00452 K03392 (K10217,K23234)	0.142857	FALSE	K07130
120	RG10	M00027	GABA (gamma-Aminobutyrate) shunt	Amino acid metabolism	Other amino acid metabolism	K01580 (K13524,K07250,K00823,K16871) (K00135,K00139,K17761)	0.666667	FALSE	K00135,K00823,K00823,K07250,K07250
121	RG10	M00055	N-glycan precursor biosynthesis	Glycan metabolism	Glycan biosynthesis	K01001 (K07432+K07441) K03842 K03843 K03844 K03845 K03846 K03847 K03846 K00729 K03848 K03849 K03850	0.0769231	FALSE	K00729
122	RG10	M00872	O-glycan biosynthesis, mannose type (core M3)	Glycan metabolism	Glycan biosynthesis	K00728 K18207 K09654 K17547 K21031 K19872 K19873 K21052 K21032 K09668	0.1	FALSE	K00728
123	RG10	M00060	KDO2-lipid A biosynthesis, Raetz pathway, LpxL-LpxM type	Glycan metabolism	Lipopolysaccharide metabolism	K00677 K02535 K02536 (K03269,K09949) K00748 K00912 K02527 K02517 K02560	0.888889	TRUE	K00677,K00748,K00912,K02517,K02517,K02527,K02535,K02536,K02536,K02536,K03269
124	RG10	M00866	KDO2-lipid A biosynthesis, Raetz pathway, non-LpxL-LpxM type	Glycan metabolism	Lipopolysaccharide metabolism	K00677 (K02535,K16363) K02536 (K03269,K09949) K00748 K00912 K02527 K02517 K09778	0.888889	TRUE	K00677,K00748,K00912,K02517,K02517,K02527,K02535,K02536,K02536,K02536,K03269
125	RG10	M00867	KDO2-lipid A modification pathway	Glycan metabolism	Lipopolysaccharide metabolism	K12977 K03760 K23082+K23083 K23159 K09953	0.2	FALSE	K23159
126	RG10	M00063	CMP-KDO biosynthesis	Glycan metabolism	Lipopolysaccharide metabolism	K06041 K01627 K03270 K00979	1	TRUE	K00979,K01627,K03270,K06041
127	RG10	M00064	ADP-L-glycero-D-manno-heptose biosynthesis	Glycan metabolism	Lipopolysaccharide metabolism	K03271 (K03272,K21344) K03273 (K03272,K21345) K03274	0.8	TRUE	K03271,K03272,K03273,K21345
128	RG10	M00923	UDP-L-FucNAm biosynthesis	Glycan metabolism	Lipopolysaccharide metabolism	K15894 K19068 K24258 K24259	0.25	FALSE	K15894
129	RG10	M00127	Thiamine biosynthesis, prokaryotes, AIR (+ DXP/tyrosine) => TMP/TPP	Metabolism of cofactors and vitamins	Cofactor and vitamin metabolism	K03148+K03154 K03151 K03150 K03149 K03147 ((K00941 K00788),K14153,K21219) K00946	0.6875	FALSE	K00788,K00788,K00941,K00946,K03147,K03147,K03149,K03154,K03154,K14153
130	RG10	M00895	Thiamine biosynthesis, prokaryotes, AIR (+ DXP/glycine) => TMP/TPP	Metabolism of cofactors and vitamins	Cofactor and vitamin metabolism	K03148+K03154 K03151 K03153 K03149 K10810 K03147 K00941 K00788 K00946	0.611111	FALSE	K00788,K00788,K00941,K00946,K03147,K03147,K03149,K03154,K03154
131	RG10	M00896	Thiamine biosynthesis, archaea, AIR (+ NAD+) => TMP/TPP	Metabolism of cofactors and vitamins	Cofactor and vitamin metabolism	K22699 K03147 (K00941 (K00788,K21220),K21219) K00946	0.8	TRUE	K00788,K00788,K00941,K00946,K03147,K03147
132	RG10	M00897	Thiamine biosynthesis, plants, AIR (+ NAD+) => TMP/thiamine/TPP	Metabolism of cofactors and vitamins	Cofactor and vitamin metabolism	K03146 K03147 K14153 K22911 K00949	0.4	FALSE	K03147,K03147,K14153
133	RG10	M00899	Thiamine salvage pathway, HMP/HET => TMP	Metabolism of cofactors and vitamins	Cofactor and vitamin metabolism	K00878 ((K00941 K00788),K14153,K21219)	0.666667	FALSE	K00788,K00788,K00941,K14153
134	RG10	M00125	Riboflavin biosynthesis, plants and bacteria, GTP => riboflavin/FMN/FAD	Metabolism of cofactors and vitamins	Cofactor and vitamin metabolism	(K01497,K14652) (K01498 K00082,K11752) (K22912,K20860,K20861,K20862,K21063,K21064) (K02858,K14652) K00794 K00793 (K20884 K22949,K11753)	0.857143	TRUE	K00793,K00794,K01497,K02858,K11752,K11753,K14652
135	RG10	M00911	Riboflavin biosynthesis, fungi, GTP => riboflavin/FMN/FAD	Metabolism of cofactors and vitamins	Cofactor and vitamin metabolism	K01497 K14654 K14655 -- K02858 K00794 K00793 K00861 K00953	0.444444	FALSE	K00793,K00794,K01497,K02858
136	RG10	M00124	Pyridoxal-P biosynthesis, erythrose-4P => pyridoxal-P	Metabolism of cofactors and vitamins	Cofactor and vitamin metabolism	K03472 K03473 K00831 K00097 K03474 K00275	0.5	FALSE	K00097,K00275,K03474
137	RG10	M00115	NAD biosynthesis, aspartate => quinolinate => NAD	Metabolism of cofactors and vitamins	Cofactor and vitamin metabolism	(K00278,K06989) K03517 K00767 (K00969,K06210) (K01916,K01950)	1	TRUE	K00278,K00767,K00767,K00969,K01916,K03517
138	RG10	M00912	NAD biosynthesis, tryptophan => quinolinate => NAD	Metabolism of cofactors and vitamins	Cofactor and vitamin metabolism	(K00453,K00463) (K01432,K14263,K07130) K00486 K01556 K00452 K00767 (K00969,K06210) (K01916,K01950)	0.5	FALSE	K00767,K00767,K00969,K01916,K07130
139	RG10	M00119	Pantothenate biosynthesis, valine/L-aspartate => pantothenate	Metabolism of cofactors and vitamins	Cofactor and vitamin metabolism	K00826 K00606 K00077 K01579 (K01918,K13799)	0.8	TRUE	K00606,K00826,K01579,K01918
140	RG10	M00913	Pantothenate biosynthesis, 2-oxoisovalerate/spermine => pantothenate	Metabolism of cofactors and vitamins	Cofactor and vitamin metabolism	K00606 K00077 K13367 K00128 K01918	0.4	FALSE	K00606,K01918
141	RG10	M00120	Coenzyme A biosynthesis, pantothenate => CoA	Metabolism of cofactors and vitamins	Cofactor and vitamin metabolism	(K00867,K03525,K01947,K09680) ((K01922,K21977) K01598,K13038) (K02318,(K00954,K02201) K00859)	1	TRUE	K00859,K00954,K03525,K13038
142	RG10	M00914	Coenzyme A biosynthesis, archaea, 2-oxoisovalerate => 4-phosphopantoate => CoA	Metabolism of cofactors and vitamins	Cofactor and vitamin metabolism	K00606 K00077 K06982 K09722 K13038 K02201 K09735	0.285714	FALSE	K00606,K13038
143	RG10	M00572	Pimeloyl-ACP biosynthesis, BioC-BioH pathway, malonyl-ACP => pimeloyl-ACP	Metabolism of cofactors and vitamins	Cofactor and vitamin metabolism	K02169 (K00647,K09458) K00059 K02372 K00208 (K02170,K09789,K19560,K19561)	1	TRUE	K00059,K00208,K02169,K02170,K02372,K02372,K09458
144	RG10	M00123	Biotin biosynthesis, pimeloyl-ACP/CoA => biotin	Metabolism of cofactors and vitamins	Cofactor and vitamin metabolism	K00652 ((K00833,K19563) K01935,K19562) K01012	1	TRUE	K00652,K00652,K00833,K01012,K01935
145	RG10	M00573	Biotin biosynthesis, BioI pathway, long-chain-acyl-ACP => pimeloyl-ACP => biotin	Metabolism of cofactors and vitamins	Cofactor and vitamin metabolism	K16593 K00652 K19563 K01935 K01012	0.6	FALSE	K00652,K00652,K01012,K01935
146	RG10	M00577	Biotin biosynthesis, BioW pathway, pimelate => pimeloyl-CoA => biotin	Metabolism of cofactors and vitamins	Cofactor and vitamin metabolism	K01906 K00652 (K00833,K19563) K01935 K01012	0.8	TRUE	K00652,K00652,K00833,K01012,K01935
147	RG10	M00881	Lipoic acid biosynthesis, plants and bacteria, octanoyl-ACP => dihydrolipoyl-E2/H	Metabolism of cofactors and vitamins	Cofactor and vitamin metabolism	K03801 K03644	1	TRUE	K03644,K03801
148	RG10	M00882	Lipoic acid biosynthesis, eukaryotes, octanoyl-ACP => dihydrolipoyl-H	Metabolism of cofactors and vitamins	Cofactor and vitamin metabolism	K23735 K03644	0.5	FALSE	K03644
149	RG10	M00883	Lipoic acid biosynthesis, animals and bacteria, octanoyl-ACP => dihydrolipoyl-H => dihydrolipoyl-E2	Metabolism of cofactors and vitamins	Cofactor and vitamin metabolism	(K23735,K23734) K03644 (K10105,K16869)	0.666667	FALSE	K03644,K23734
150	RG10	M00884	Lipoic acid biosynthesis, octanoyl-CoA => dihydrolipoyl-E2	Metabolism of cofactors and vitamins	Cofactor and vitamin metabolism	K23750 K03644	0.5	FALSE	K03644
151	RG10	M00126	Tetrahydrofolate biosynthesis, GTP => THF	Metabolism of cofactors and vitamins	Cofactor and vitamin metabolism	(K01495,K09007,K22391) (K01077,K01113,(K08310,K19965)) ((K13939,(K13940,K01633 K00950) K00796),(K01633 K13941)) (K11754,K20457) (K00287,K13998)	0.714286	FALSE	K00287,K00796,K00950,K09007,K11754,K22391
152	RG10	M00840	Tetrahydrofolate biosynthesis, mediated by ribA and trpF, GTP => THF	Metabolism of cofactors and vitamins	Cofactor and vitamin metabolism	K14652 K22100 -- K01633 K13941 K22099 K00287	0.285714	FALSE	K00287,K14652
153	RG10	M00841	Tetrahydrofolate biosynthesis, mediated by PTPS, GTP => THF	Metabolism of cofactors and vitamins	Cofactor and vitamin metabolism	K01495 K22101 K13941 K11754 K13998	0.2	FALSE	K11754
154	RG10	M00842	Tetrahydrobiopterin biosynthesis, GTP => BH4	Metabolism of cofactors and vitamins	Cofactor and vitamin metabolism	K01495 K01737 K00072	0.333333	FALSE	K01737
155	RG10	M00843	L-threo-Tetrahydrobiopterin biosynthesis, GTP => L-threo-BH4	Metabolism of cofactors and vitamins	Cofactor and vitamin metabolism	K01495 K01737 K17745	0.333333	FALSE	K01737
156	RG10	M00880	Molybdenum cofactor biosynthesis, GTP => molybdenum cofactor	Metabolism of cofactors and vitamins	Cofactor and vitamin metabolism	((K03639 K03637),K20967) (K03635,K21142) (((K03831,K03638) K03750),K15376)	0.8	TRUE	K03637,K03639,K03639,K03750,K03750,K03750,K03831
157	RG10	M00140	C1-unit interconversion, prokaryotes	Metabolism of cofactors and vitamins	Cofactor and vitamin metabolism	K00600 (K01491,(K00300 K01500)) K01938	0.666667	FALSE	K00600,K01491,K01491
158	RG10	M00141	C1-unit interconversion, eukaryotes	Metabolism of cofactors and vitamins	Cofactor and vitamin metabolism	K00600 (K00288,(K13403 K13402))	0.5	FALSE	K00600
159	RG10	M00846	Siroheme biosynthesis, glutamyl-tRNA => siroheme	Metabolism of cofactors and vitamins	Cofactor and vitamin metabolism	K02492 K01845 K01698 K01749 (K01719,K13542,K13543) (K02302,(K00589,K02303,K02496,K13542,K13543)+K02304-K03794)	1	TRUE	K01698,K01719,K01749,K01845,K01845,K02303,K02304,K02492,K03794,K13542
160	RG10	M00868	Heme biosynthesis, animals and fungi, glycine => heme	Metabolism of cofactors and vitamins	Cofactor and vitamin metabolism	K00643 K01698 K01749 K01719 K01599 K00228 K00231 K01772	0.75	TRUE	K00231,K01599,K01698,K01719,K01749,K01772
161	RG10	M00121	Heme biosynthesis, plants and bacteria, glutamate => heme	Metabolism of cofactors and vitamins	Cofactor and vitamin metabolism	K01885 K02492 K01845 K01698 K01749 (K01719,K13542,K13543) K01599 (K00228,K02495) (K00230,K00231,K08973) K01772	1	TRUE	K00231,K01599,K01698,K01719,K01749,K01772,K01845,K01845,K01885,K02492,K02495,K13542
162	RG10	M00926	Heme biosynthesis, bacteria, glutamyl-tRNA => coproporphyrin III => heme	Metabolism of cofactors and vitamins	Cofactor and vitamin metabolism	K02492 K01845 K01698 K01749 (K01719,K13542) K01599 K00231 K01772 K00435	0.888889	TRUE	K00231,K01599,K01698,K01719,K01749,K01772,K01845,K01845,K02492,K13542
163	RG10	M00847	Heme biosynthesis, archaea, siroheme => heme	Metabolism of cofactors and vitamins	Cofactor and vitamin metabolism	K22225 K22226 K22227	0.333333	FALSE	K22227
164	RG10	M00924	Cobalamin biosynthesis, anaerobic, uroporphyrinogen III => sirohydrochlorin => cobyrinate a,c-diamide	Metabolism of cofactors and vitamins	Cofactor and vitamin metabolism	(K02302,(K02303,K13542) K02304) (K02190,K03795,K22011) K03394 (K05934,K13541,K21479) K05936 (K02189,K13541) K02188 K05895 (K02191 K03399,K00595) K06042 K02224	0.916667	TRUE	K00595,K02188,K02189,K02191,K02224,K02303,K02304,K03394,K03795,K05934,K05936,K06042,K13542
165	RG10	M00925	Cobalamin biosynthesis, aerobic, uroporphyrinogen III => precorrin 2 => cobyrinate a,c-diamide	Metabolism of cofactors and vitamins	Cofactor and vitamin metabolism	(K02303,K13542) (K03394,K13540) K02229 (K05934,K13540,K13541) K05936 K02228 K05895 K00595 K06042 K02224 K02230+K09882+K09883	0.636364	FALSE	K00595,K02224,K02303,K03394,K05934,K05936,K06042,K13542
166	RG10	M00122	Cobalamin biosynthesis, cobyrinate a,c-diamide => cobalamin	Metabolism of cofactors and vitamins	Cofactor and vitamin metabolism	(K00798,K19221) K02232 (K02225,K02227) K02231 K00768 (K02226,K22316) K02233	1	TRUE	K00768,K02226,K02227,K02231,K02232,K02233,K19221,K19221
167	RG10	M00117	Ubiquinone biosynthesis, prokaryotes, chorismate (+ polyprenyl-PP) => ubiquinol	Metabolism of cofactors and vitamins	Cofactor and vitamin metabolism	(K03181,K18240) K03179 (K03182+K03186) K18800 K00568 K03185 K03183 K03184 K00568	0.333333	FALSE	K03179,K03182,K03182,K03183,K03186
168	RG10	M00116	Menaquinone biosynthesis, chorismate (+ polyprenyl-PP) => menaquinol	Metabolism of cofactors and vitamins	Cofactor and vitamin metabolism	K02552 K02551 K08680 K02549 K01911 K01661 K19222 K02548 K03183	0.111111	FALSE	K03183
169	RG10	M00930	Menaquinone biosynthesis, futalosine pathway	Metabolism of cofactors and vitamins	Cofactor and vitamin metabolism	K11782 K18285 (K18286,K20810) K11783 K11784 K11785	1	TRUE	K11782,K11783,K11784,K11785,K18285,K20810
170	RG10	M00931	Menaquinone biosynthesis, modified futalosine pathway	Metabolism of cofactors and vitamins	Cofactor and vitamin metabolism	K11782 K18285 K18284 K11784 K11785	0.8	TRUE	K11782,K11784,K11785,K18285
171	RG10	M00095	C5 isoprenoid biosynthesis, mevalonate pathway	Biosynthesis of terpenoids and polyketides	Terpenoid backbone biosynthesis	K00626 K01641 K00021 K00869 (K00938,K13273) K01597 K01823	0.142857	FALSE	K00626,K00626
172	RG10	M00849	C5 isoprenoid biosynthesis, mevalonate pathway, archaea	Biosynthesis of terpenoids and polyketides	Terpenoid backbone biosynthesis	K00626 K01641 (K00021,K00054) ((K00869 K17942),(K18689 K18690 K22813)) K06981 K01823	0.142857	FALSE	K00626,K00626
173	RG10	M00096	C5 isoprenoid biosynthesis, non-mevalonate pathway	Biosynthesis of terpenoids and polyketides	Terpenoid backbone biosynthesis	K01662 K00099 (K00991,K12506) K00919 (K01770,K12506) K03526 K03527 K01823	0.875	TRUE	K00099,K00919,K00991,K01662,K01662,K01770,K03526,K03527
174	RG10	M00364	C10-C20 isoprenoid biosynthesis, bacteria	Biosynthesis of terpenoids and polyketides	Terpenoid backbone biosynthesis	K01823 (K00795,K13789,K13787)	0.5	FALSE	K00795,K13789
175	RG10	M00366	C10-C20 isoprenoid biosynthesis, plants	Biosynthesis of terpenoids and polyketides	Terpenoid backbone biosynthesis	K01823 K14066 K00787 K13789	0.25	FALSE	K13789
176	RG10	M00778	Type II polyketide backbone biosynthesis, acyl-CoA + malonyl-CoA => polyketide	Biosynthesis of terpenoids and polyketides	Type II polyketide biosynthesis	K05551+K05552+K05553 -K12420 ((K05554,K14249,K15884,K15885) (K05555,K14250),K15886)	0.333333	FALSE	K05555
177	RG10	M00793	dTDP-L-rhamnose biosynthesis	Biosynthesis of terpenoids and polyketides	Polyketide sugar unit biosynthesis	K00973 K01710 (K01790 K00067,K23987)	0.75	TRUE	K00067,K00973,K01710
178	RG10	M00797	dTDP-D-desosamine biosynthesis	Biosynthesis of terpenoids and polyketides	Polyketide sugar unit biosynthesis	K13308 K13309 (K13310,K16436) (K13311,K13326)	0.25	FALSE	K16436,K16436
179	RG10	M00798	dTDP-L-mycarose biosynthesis	Biosynthesis of terpenoids and polyketides	Polyketide sugar unit biosynthesis	K16435 K13315 K13317 (K13316,K16438) K13318	0.2	FALSE	K16435
180	RG10	M00799	dTDP-L-oleandrose biosynthesis	Biosynthesis of terpenoids and polyketides	Polyketide sugar unit biosynthesis	K16435 K13315 K16438 K19856 K19857	0.2	FALSE	K16435
181	RG10	M00800	dTDP-L-megosamine biosynthesis	Biosynthesis of terpenoids and polyketides	Polyketide sugar unit biosynthesis	K16435 K16436 K13326 K16438 K13322	0.4	FALSE	K16435,K16436,K16436
182	RG10	M00801	dTDP-L-olivose biosynthesis	Biosynthesis of terpenoids and polyketides	Polyketide sugar unit biosynthesis	K16435 K13327 K19858 K13319	0.25	FALSE	K16435
183	RG10	M00802	dTDP-D-forosamine biosynthesis	Biosynthesis of terpenoids and polyketides	Polyketide sugar unit biosynthesis	K16435 K13327 K13328 K13329 K13330	0.2	FALSE	K16435
184	RG10	M00803	dTDP-D-angolosamine biosynthesis	Biosynthesis of terpenoids and polyketides	Polyketide sugar unit biosynthesis	K16435 K19859 K16436 K13332	0.5	FALSE	K16435,K16436,K16436
185	RG10	M00848	Aurachin biosynthesis, anthranilate => aurachin A	Biosynthesis of other secondary metabolites	Biosynthesis of other antibiotics	K09460 K02078+K14245+K14246+K22798 K22799 K22800 K21272 K21271 K22801 K22802	0.03125	FALSE	K02078
186	RG10	M00568	Catechol ortho-cleavage, catechol => 3-oxoadipate	Xenobiotics biodegradation	Aromatics degradation	K03381 K01856 K03464 (K01055,K14727)	0.25	FALSE	K01055
187	RG10	M00569	Catechol meta-cleavage, catechol => acetyl-CoA / 4-methylcatechol => propanoyl-CoA	Xenobiotics biodegradation	Aromatics degradation	(K00446,K07104) ((K10217 K01821 K01617),K10216) (K18364,K02554) (K18365,K01666) (K18366,K04073)	0.142857	FALSE	K01821,K01821
188	RG10	M00540	Benzoate degradation, cyclohexanecarboxylic acid =>pimeloyl-CoA	Xenobiotics biodegradation	Aromatics degradation	K04116 K04117 K07534 K07535 K07536	0.2	FALSE	K07535
189	RG10	M00878	Phenylacetate degradation, phenylaxetate => acetyl-CoA/succinyl-CoA	Xenobiotics biodegradation	Aromatics degradation	K01912 K02609+K02610+K02611+K02612+K02613 K15866 K02618 K02615 K01692 K00074	0.428571	FALSE	K00074,K01692,K01692,K01912,K01912,K01912,K01912
190	RG10	M00575	Pertussis pathogenicity signature, T1SS	Gene set	Pathogenicity	K22944 K11004 K07389 K11003 K12340	0.2	FALSE	K12340,K12340,K12340,K12340
191	RG10	M00745	Imipenem resistance, repression of porin OprD	Gene set	Drug resistance	(K18072 K18073),(K07644 K07665),K18297 K18093	0.666667	FALSE	K07644,K07644,K07665,K07665
192	RG10	M00651	Vancomycin resistance, D-Ala-D-Lac type	Gene set	Drug resistance	(K18345 K18344 K07260 K18346),(K18351 K18352 K18354 K18353) (K18347 K15739 K08641)	0.142857	FALSE	K18353
193	RG10	M00718	Multidrug resistance, efflux pump MexAB-OprM	Gene set	Drug resistance	K18131 K03585+K18138+K18139	0.5	FALSE	K03585,K03585,K18138,K18139
194	RG10	M00643	Multidrug resistance, efflux pump MexXY-OprM	Gene set	Drug resistance	K18129 K18094+K18095+K18139	0.166667	FALSE	K18139
195	RG10	M00696	Multidrug resistance, efflux pump AcrEF-TolC	Gene set	Drug resistance	K18140 K18141+K18142+K12340	0.166667	FALSE	K12340,K12340,K12340,K12340
196	RG10	M00697	Multidrug resistance, efflux pump MdtEF-TolC	Gene set	Drug resistance	K07690 K18898+K18899+K12340	0.166667	FALSE	K12340,K12340,K12340,K12340
197	RG10	M00611	Oxygenic photosynthesis in plants and cyanobacteria	Module set	Metabolic capacity	(M00161,M00163) M00165	0.363636	FALSE	K00134,K00134,K00615,K00615,K00615,K00927,K01624,K01808,K03841
198	RG10	M00612	Anoxygenic photosynthesis in purple bacteria	Module set	Metabolic capacity	M00597 M00165	0.363636	FALSE	K00134,K00134,K00615,K00615,K00615,K00927,K01624,K01808,K03841
199	RG10	M00613	Anoxygenic photosynthesis in green nonsulfur bacteria	Module set	Metabolic capacity	M00597 M00376	0.153846	FALSE	K00239,K00240,K00241,K00244,K00244,K00244,K01676,K01676,K01848,K01849,K01961,K01962,K01963,K02160,K02160,K05606,K11942
200	RG10	M00614	Anoxygenic photosynthesis in green sulfur bacteria	Module set	Metabolic capacity	M00598 M00173	0.454545	FALSE	K00024,K00031,K00174,K00174,K00175,K00175,K00176,K00176,K00177,K00177,K00239,K00240,K00241,K00244,K00244,K00244,K01006,K01595,K01676,K01676,K01681,K01682,K01902,K01902,K01903,K01903,K01958,K03737,K03737,K03737
201	RG10	M00617	Methanogen	Module set	Metabolic capacity	M00567,M00357,M00356,M00563	0.333333	FALSE	K00925,K00925,K03388,K03389,K03390
202	RG10	M00618	Acetogen	Module set	Metabolic capacity	M00377 M00579	0.464286	FALSE	K00198,K00297,K00925,K00925,K01491,K01491,K15022
203	RG10	M00615	Nitrate assimilation	Module set	Metabolic capacity	(K02575,K15576+K15577+K15578-K15579) M00531	0.5	FALSE	K02575
204	RG10	M00616	Sulfate-sulfur assimilation	Module set	Metabolic capacity	(K02048,K23163)+K02046+K02047+K02045 M00176	0.708333	FALSE	K00390,K00955,K00956,K00957,K00957,K00957,K02045,K02046,K02047

## Sheet: Table S5
Table S5: Iron genes identified in the present study strains.
Category	Genome	orf	HMM	bitscore	bitscore_cutoff	clusterID	heme_c_binding_motifs	heme_b_binding_motifs	hematite_binding_motifs	protein_sequence
iron_reduction	RG3	NZ_CP078096.1_9	t4ap	116.1	102	1	0	0	0	MLNKLRSNKGFTLIELLIVVAIIGILAAIAIPQFSAYRQKAYNSAALSDLKNSKTALESYYADNQKYPY*
iron_aquisition-siderophore_transport	RG3	NZ_CP078096.1_81	PvdR-family-sideropore-export	259.6	61	2	0	0	0	MNRKLIAMTVISITALAAFAGLGARYLSAKEEPAYITATAGKSDIEEKVLASGILTAQKTVEVGAQVSGQLKKLHVAAGDVVRKGQLLAEIDPVLQANALKDAQATLANVRAQRNAKDALLRQYTLAYRRQKELAALDATSRADLESAQAQVETTRAELAALDAQISKSTIAVDTAGANLGYTRIVAPMDGVVLSIITEEGQTVVSTQAATTILTLADLDTMTVKAKISEADVMRIKPGLPVYFSLLGDAEKRYTGRLRAIEPAAVSTGTTSSASTGNSGSSTAIYYYGLFEVPNLDHRLRNSMTAQVSVVIASVKNALCIPLASVENRGGNGGGTVKVLREGRPETRKLRLGLSDNVAVQVLEGVKEGERVVIGDSSTVPKAQGGVMSPPPRR*
iron_aquisition-siderophore_transport	RG3	NZ_CP078096.1_82	PvdT-family-siderophore-export	544.9	175	2	0	0	0	MSGPILEIKGVVRRFMTGDQELVVLKEVDLVIGEGEMVAIVGASGSGKSTLMNILGCLDRPSEGSYRIFGRDTAELSSDELARLRREHFGFIFQRYHLMMHLNAVQNVEIPAVYAGADKASRRARAHELLNRLGLSGRCDHGPGQLSGGQQQRVCIARALMNGGTVILADEPTGALDRKSGQELMAILHELNAMGHTVILVTHDQQVAQNARRIIEISDGEILSDSWSGSEGACPPVSPANQGFLAEGPSKGGSPSAGEGTAMEKGNGTGRTKGGSNTWGRFAEAFKMAMIAMASHRMRTLLTMLGIVIGITSVVSVVGLGQGARQKVIDDISSMGTNVIDVYPGSDFGDEKSGSIETLVPADLAVVASQVYTDSATPVTSATLLVRLGSKSANASVKG…
iron_storage	RG3	NZ_CP078096.1_100	PF00210-Ferritin_like_domain	140.2	44	3	0	0	0	MLTEKLCSALNKQLNNELYSAYLYLSMSSYASSIGLKGSANWFMVQYQEEMVHAMKFYNYINSRGEHVKLQAIDAPPAEFKNLLDMFEQTLKHELTITSSINELTDLALTEKDHATNIFLQWFVTEQIEEEENDRDIIGKLKLIGDNGQGLLMLDNELAARVFVPPAATAA*
iron_gene_regulation	RG3	NZ_CP078096.1_255	Sid_PchR_pyochelin_regulator_Pseudomonas_aeruginosa_PA4227_180623	32.1	18.3	6	0	0	0	MVIPPHREGGQAQFIEQPVPLSTRDTNVNKLLDCLRNNLDKAYSLDDLADYSLMSRRTFTRHFQKATGMSVGAWFMSERLQRSQELLETTSHSIKTIAELVGFQSAASLRQHFRARFNVTPTEWRKTFQTGCLGA*
iron_reduction	RG3	NZ_CP078096.1_423	OmcF	104.9	83.7	7	1	0	0	MKKVAIFTAAVLSMSVIAVPAFAEAKKGEKIDAKAKFDQHCVACHPKGGNLINPKKGLGKKDLAANGVKTEKDIVAKMRNPGPGMTKFDAKAVPDAEANAIAKYILATFK*
iron_aquisition-siderophore_transport	RG3	NZ_CP078096.1_441	PvdT-family-siderophore-export	261.3	175	8	0	0	0	MTTLYQSLLIALRALRVNKMRALLTMLGIIIGIAAVIAMVAIGAGASKMISDQISSIGSNLLLVLPGSVTSGGMRSGSGGTQTLTYDDARAIKAECPSVGAVAPNVRGSGQVVYGNQNWSTVVYGVTPEMVDVRDWTIVGGRNITQSDVDGATKNCLIGQTVADNLFGGTDPVGKIIRIKKIPFAVVGVLGRKGQSPQGQDQDDVIYVPLRTAQRKLLGSQFPNVVGSIMVQAKDAEVLDKAQDEVTELLNQRHRIGPNREVDYTIRNLSELLAVTEQSSKVMSILLGAVASISLVVGGIGIMNIMLVSVTERTREIGIRIAIGAKKRDILLQFLTEAVLLTTCGGLIGMLLGVAGAKLVASLIGWPTLVSVNTIIIAFAFSAGVGVFFGFYPARKAAA…
iron_aquisition-siderophore_transport	RG3	NZ_CP078096.1_442	PvdT-family-siderophore-export	252.6	175	8	0	0	0	MDEVVRLSDVVKIYTMGEERVEAMKGVSFTVHRGEFVSIMGASGSGKSTCMNILGCLDVPTRGSYFLDGVDVGRLSADALAEVRNRKLGFVFQGFNLLARTTARQNVELPLVYSQVPAAERRARALEALERVGLAGREGHYSNQLSGGQQQRVAIARALVNRPSIILADEPTGNLDSRTTIEIMSIFQELNRQGITIIMVTHEPDVAEFTNRHIIFRDGEVISDQPYQPKTAALPAEVQHP*
iron_aquisition-siderophore_transport	RG3	NZ_CP078096.1_443	PvdR-family-sideropore-export	137.4	61	8	0	0	0	MKRIIGAVILLTVLGVAGYFYFKQPPKAQYKTQKVERGAITSTVSATGTLNAVVTVQVGTQVSGTIAKLYVDFNSPVKKGQPIAQIDPALFNSAVQQSRGNALNAEATLAKAKVTVADAKRTLGRNRELLKEGIVAQSDLDAAQTAYDSALAGVRAAEASVMQTRGSLKQAETNLNYSTIRSPVDGIVVSRNVDVGQTVAASFQTPTLFTIAQDLTKMQIDTSVDESDISKLKVGQKATFTVDAYSDRQFEGTVVQIRNAPVVTQNVVTYVTVIAVDNKELKLKPGMTANVTVETLRKDNLLKVPAAALRFKPRSDKEKSASGKGGAGSMTGAGGGRGAGNGPKGKPGGKDGGQKVYTLDAEGKPSPVTITTGISDGSFVEVLSGNLKEGDDVIIEQVS…
iron_gene_regulation	RG3	NZ_CP078096.1_908	PF02742-Iron_dependent_repressor-dtxR_family_metal_binding_domain	76.3	20.7	10	0	0	0	MKLSDKAEEILEALWIESEEKGTGYAELDRMEIEASDPAYHELSAHALVEIKGGRIYFRPEGREEGRMTIRRHRLAERLMMDVLNIRGESGDVKACQFEHLLNEGVDSKVCTMLNHPATCPHGKPIPPGECCEEARKSGDLGVVPLTELKPGDEGDIAYILTEDSKKMQKLMAMGVLPGNRISLLQAFPSYIFRVGFSEFAIDSAMAREIFVRR*
iron_gene_regulation	RG3	NZ_CP078096.1_911	PF01475-Iron_dependent_repressor-fur_family	143.7	23.8	10	0	0	0	MKRAKKKAFADFMSQRGLKSTKQRDIILDCFLSSDRHLSIEELYLKLRSKHPNIGYATVYRTLKLFAEAGIAREMQFGDGQTRYEHVSEGEHHDHLVCTKCGHIEEFENETIEKLQDEVANSRGFLIERHRLEIYGLCATCRK*
iron_reduction	RG3	NZ_CP078096.1_913	OmcF	162.7	83.7	10	1	0	1	MQRRLVVTVAILALITGAAAGCKKKSEEQAQPPQSVVSTAKPATSTAPPAPSATGLTGEQLFKQHCAVCHPNGGNTITPSKTLSAKAMADRSKITKPEDIVKIMRNPGPGMNKFDEGMISNDDAKKIGQYILATFP*
iron_reduction	RG3	NZ_CP078096.1_1485	DFE_0462	59.9	40	12	12	0	1	MGFHKTTLSAILLTFVAVSAMPAAAATGEGILTTRHNLSKSGPGPIKTESETQVCIFCHTPHHASSVTPLWSRPMATTVYSTYSSTTRFAQPGQPTGSSRLCLSCHDGTIAVGALINDVSIPMAGGFTTIPIESPSNIGGKTGADLTNDHPISFKYGADLVTKNKQLRLPSEIDRKLKLDAGENMQCTTCHNPHTDPYGKFLVMSNANSALCVSCHNVTGWQGSVHKSDPLGAVKGCQNCHVPHNAKMPQRLMKGYPEEMNCLPCHSPSGGARDIQSLLALPSRHDVRDTTGVHDTAESVLGMQKHVECEDCHNPHAVQSLGAVAPAVNGALDKVRGVALGGEVKETALYEYEVCFKCHGDKNFSSTPIVRQLPSLNLRLKFALENPSYHPVEGPGKVS…
iron_reduction	RG3	NZ_CP078096.1_1486	DFE_0463	160	100	12	0	0	0	MRPGKPFSPSLLRILALCSLLAAGCTLGGRDQEATRNWPPRPYPARIVWTGAARSPENLEIGNGFWARLWRDISGDNQNAIARPYGIHADCRRRILVVDSQKKGVHLYDREFKRYYFVGEKEFTLPIGVTEDEHNTAFVTDSAAGAVYRFNLGERRVIPFVTGLKRPTGIVFNPLNQMIYVTDTLAGQVLAFDGQGKEVLRFGRPGKGRGEFNLPTDLAVDRQGRIYVTDPLNARIQVFTRDGAWVREFGQAGDTPGYFGKPKGVAVNSEGHVYVCDAQYDRVQVFNQEGKLLISFGSSGNGKGEFWMPSGIAIDKDDNIFVADSYNNRIQLFGYIWLD*
iron_reduction	RG3	NZ_CP078096.1_1488	DFE_0461	91.2	40	12	5	0	0	MGGAVRQVLCFLAALALLSGCEPAATHRFLVTFFDEVPSFPPQEQYCAELDEQGRKKAAEPPQKSAAVEQKVEGSSHPPYAEKRCNGCHQSDKTSVSGLLKPPNELCFMCHPKILKHRFAHGPAAEGECLGCHLPHEASYPSLLARPPASLCDRCHSEGRAAAGMHDRITKSGVVCIDCHDPHSGTSKYFLK*
iron_reduction	RG3	NZ_CP078096.1_1491	DFE_0462	235.1	40	12	15	0	0	MKPYLLLLALVFSLAATTAATTAATTAATTAATTAATTAATTAATTGANTGANTGANTGANTGANTGANTGANTGANTGATTTSATAGATTRAAAAQSCLGVGCHVKIASLKHPHQPAGEDCLSCHRQKSKEHPLQKGKSFELAARGGALCATCHGAIGKKKVVHPPVKEGECTSCHNPHGGNGRHLTGVGDDQKTLCFGCHEAAPFTRRFVHGPVAEGACGACHEPHESDGKALIRGDLKALCLKCHEDFAKGMQAAVRVHAPVKNAPCTSCHDPHSSVNAALLKEKMPDLCLRCHKDVGKKMSGAKLVHKPMTDPKGCGNCHSTHYSMVKGLMAGDQKTICLGCHGAKPPGNPPLRDMARELSGKKVLHGPLKDGKCDGCHNPHASDYRRLLLGNYP…
iron_aquisition-siderophore_transport_potential	RG3	NZ_CP078096.1_1962	ExbB-family	134.7	22.3	15	0	0	0	MGMLASTGLVVKLVLLLLLYFSVVSWGIIFYKLLQVYRANGASERFLEFFWKAKRFDAINSQLDRFEHSPLTVLFQEGYGELRKLQEKVEEKADPNIVSTDLGGVDNIARALRRATTIEITRLEKYLTFLATTGATAPFVGLFGTVWGIMTAFEKIGQSGSASLAVVAPGIAEALIATAIGLVAAIPAVMGYNHFQHKIKVLISEMDSFSTEFLNIVQRNFAGR*
iron_aquisition-siderophore_transport_potential	RG3	NZ_CP078096.1_1963	ExbD-family	106.5	32.7	15	0	0	0	MEFGNRDNGDRGTMSQINVTPLVDVMLVLLIIFMVTAPMMQQGVQVNLPKADTKSLAPKEDTLVVSVEQSGKTFINSTEVPGDQLKDKLTTMLAGREKREVFLKADQAVPYGEVVRVMAQIKGAGVERLGMVTESPQRR*
iron_aquisition-siderophore_transport_potential	RG3	NZ_CP078096.1_1964	TonB-family	54.4	21.8	15	0	0	0	MKTGFTRNYPGPGGMLALSLVCHLAVFLIIANWHFLPEFHRDETPVTYVDMVTLPVASPQSGMPAAPAPAESKAPAAPAPAPPPAKPAMALPAKPATKSPPAKSQAKTEQQQKEAEDKAFNERMAKLQQKAEDRRQAVALDALKKKGSTRTGMPGATGTQAGSDYSSYLQSRLRDALKQVIATQTRAPQVIATITVSPDGRIECRVEKGSGDPFFDDAVQRAVVLAGKTLEPPPNHSQYKRVFRFMPEGVK*
iron_aquisition-iron_transport	RG3	NZ_CP078096.1_1982	YfeB-family-membrane-proteins	122.5	50.9	16	0	0	0	MKDKALSVRNLCAGYHGTEVLQDISFSVNAGDYVGICGPNGSGKSTMIKILLSLLAPTSGEVSLLGTPQCSFDQWHRIGYLPQGLQFFNPHFPATVDEVVRLGRLSAKKFPRRFNREDALAVERTMEWMGISHIKGAMIGELSGGLRQRVLLARALVNDPSLLIMDEPTTALDPETRESFYKLIFEMNQEKKCTVLLVTHDTATIGKYASHLLYLDKKVIFYGSFDDFCNSPEMTGFFGEHGQHLVCHRH*
iron_aquisition-iron_transport	RG3	NZ_CP078096.1_1983	YfeA-family-iron-binding-proteins	115.4	46.6	16	0	0	0	MKWLLALLLALLLVVPGCSSEKRQTNGKLQVVTTLFPLYDFARTIGGDRADVTLLLPPGVEPHSFEPRPEDVVRVNRADLFVYTNAAMEPWAANIISGIDQGKVEVVEGGKGIALRQGPVSEQHRGERANAHEGKGSDPHIWLDFDNARAIARNILAAYVARDPRNKTFYQQNAAKLDGQLAALDQRFKDTLARCPKKVLLHGGHYAFGYLARRYGLQYISASAVNADAEPTPAKLAELVQVMRREHLNYVYTEELLSPRLAETIARETGAKVLMLRAGHNVTRDDLQRGVTFISLMEENLQNLKTGLQ*
iron_gene_regulation	RG3	NZ_CP078096.1_1984	PF01475-Iron_dependent_repressor-fur_family	101.4	23.8	16	0	0	0	MNQCHATALKAAGMKATPKRLAILEMLEAEPGYASPEELWKRLKDRFDRLGLPTVYRNLEELSASGVLSKVIHPNRQLYYYFCSNREHHHHFVCLSCRKVEDIPACGIEALEQEVSRRNGGKVLSHILQLNGLCGGCADNGDKR*
iron_storage	RG3	NZ_CP078096.1_2008	PF13668_Ferritin_like_domain	29.6	23.4	17	0	0	0	MAEQGDVCYTFEAAIEMAAQMENEGFRAYLAALRIVKDKAARQIIKEAAFDELEHKHQLEKALVEGEMKGGEGLHQPVPTMNLDYVLPKRELRPDSTARDAMAYAIHLEKGSIDFYDRMSRGCEGAPMAVLFKKMLADESRHLQELEDLYEQHFMTEN*
iron_aquisition-iron_transport	RG3	NZ_CP078096.1_2072	FeoB-family-iron-transporter	227.1	120.4	18	0	0	0	MSNQLKHKDEELDAEVSGHSVAARTITVAVAGNPNSGKSTLINAIAGTRLHVGNWAGVTVEKKEALFEFGGRKIRLVDLPGTYSLSPYSQEEIVARDYLVHERPDLIINVVDATNLERNLYLTVQIMELGIPVVMALNIYDEATEKGYRIDAKAMEEMLGIAVVPTSATKKTGLDELLATALRVADAPKRRAPKKLNYGEDIEVACDYLAKSFRTSYPALIDNYPQRWLLLKLMEQDSHVMKELGLDNLDFLDQALHHLRRAHGEDIESIMADARYSLASGLTREVLHKPELRQTELTEKIDKFVLNRFLGIPIFMAAMWLLFKFTFDLSAPFGKWIGAMTDGPFKRWASAILTPLGAPDWTVSLVNDGVIAGVGSVLVFVPVIFAMMFFITFLEGSGY…
iron_aquisition-iron_transport	RG3	NZ_CP078096.1_2073	FeoA-family-iron-transporter	61.8	21	18	0	0	0	MNLAKLKPGQKGKITSIGSIGPLKRRLMDMGVLVGEDVKVLKVAPMGDPIEVSIKSYNLSLRKKEAEGIAVEVAG*
iron_aquisition-iron_transport	RG3	NZ_CP078096.1_2074	FeoA-family-iron-transporter	60.3	21	18	0	0	0	MIPLGLLSAGENGEIVEIMFGRGAAGGSLDPEHEKTMVRVEEMGLRIGKRVEMLTNGGNTILLRVDEARIALARRMAMKIMVRR*
iron_gene_regulation	RG3	NZ_CP078096.1_2076	PF01475-Iron_dependent_repressor-fur_family	106.8	23.8	18	0	0	0	MWTRRGRSWLYAFLSVDFQVVSLKVNVIVWSVRRVPSGTMEAQVNQTRQKVKEQFRLFLTNKGLKATLQRSLILDAFLDLDRSTHIDELYLILRGKHPNIGHATVYRALRLFTTAGIAREINLGDGLTRYELAGGRRHDYLVCSDCGTVTEFENSSIERHQAEVARSMGFTVQSLKIELRGVCNRCMAQPE*
iron_storage	RG3	NZ_CP078096.1_2083	PF13668_Ferritin_like_domain	29.4	23.4	19	0	0	0	MEKTEMIHRLNDLIQLDVDAVEAYEQAIKHIGYKDIAKRFREYQDDHRAHITNLTALVQQMGGTPVKPTPDLKGYLIEGFTALMSLTGAKQALEAMKSNEKLTNRTYQEAVDQPFPEDVMSVLRTNLSQEQRHLNYIDEILSIPRREL*
iron_reduction	RG3	NZ_CP078096.1_2888	OmcF	109.2	83.7	22	1	0	0	MPLPPPLPGRHIAACLAACLGMAALLGGCTESQKTGSPPVASERGAQLFKVRCAPCHPDGGNVINPRKTLHGGVLADNGIASPSGIMNRMRNPGPGMTRFDQGTIPDSDARLIAEYILATYR*
iron_gene_regulation	RG3	NZ_CP078096.1_2935	Sid_PchR_pyochelin_regulator_Pseudomonas_aeruginosa_PA4227_180623	37.3	18.3	24	0	0	0	MKDAIESLRRSVARWTERGELFQTPVPGLSLFKREEVTEPASGMYEPSVCLVAQGAKRVQLGDETLIYDANHFLITSVHLPTVVQIIEASPEKPYLGLRLMLDLREVSQLMLDSNLPQPRTQQSSRGMAVGEVTLPLLSAFQRLLDLLDDEKDVAILAPMIQREIIYRLLVGDQGARLRQIASAGSQSQQIARAIDWLKGNFSSPLRIDDLATKVNMSTSTFHHHFRTLTAMSPLQYQKMLRLNEARRLMLTERLDATTAAFNVGYESASQFSREYSRLFGTPPLRDITHLRRMATADIPSSVSA*
iron_storage	RG3	NZ_CP078096.1_3000	PF00210-Ferritin_like_domain	110.4	44	25	0	0	0	MKGNERVIEQLNVRLAEELTATNQYMVHAEMCENWGYKRLYSAIRERAINEMKHAEKLIERILFLEGRPIVSRLDPIHIGGEIPKMHQFDHALEESAIKGYNESIKLAMELGDNGTKELLESILKQEEDHIDDIEAQLDQISQMGVQNYLVDQVG*
iron_aquisition-siderophore_transport	RG3	NZ_CP078096.1_3068	EntS-family-siderophore-export	31.6	18.3	26	0	0	0	MLNSSFTLMRDGNCRIFWTGQGISWLGSVMQSVAQGWLVWSLTKSPAQLALAAIMLSLPVLLFSVPGGVAADRFDKRALLVITQGGSLLPALFLGVLAARGEATAPAIMTIALCQGILNAFEVPARQALLAELVPRASLGQAVAVNAVIFNATRLLGPAAAGCIIASFGTAPCFFLNALSYSAGVVALVLVRLPYRVKDTQRRHPLALVELREGVRYVVAGEATRQRLISVLLVSLFAIPFVPLLPVFADSFRAGPQGLGLMSACVGSGSLLAALGLVYCDRLPSSHSDGAAAGTLFALALLLFSRSTGYLVALAALAVAGGAVVVFLARVNWALQQGCPDRLRGRVMGVYTLTLLGMAPLGSALVGWLASRLGASSALTLTSALCVAGLSLLQVKARQ…
iron_aquisition-heme_transport	RG3	NZ_CP078096.1_3071	ChaN-family-substrate-binding-protein	176.3	47.4	26	0	0	0	MFGWFRTLLVPVLVTLCCTSAFGHTIITRLSDGQTVSLTQLAAAAAASQVVLVGESHDEPYHHDLQLTLLRLLDGARRPIAIGLEMMQSDCQKTLDDWVEGTLGEPEMQQAFERNWTGWQMYRDIFLFAREKRIPMVALNVPLAIVRTVSRDGFAALTPEERKGLPPGTSCDLTNPQIAFLRKSFGAVAHHMQNGKRFDFFCEAQTVRNSGMALNIIRYRDQEPGRTVVVLTGTWHAVKYAIPEQLQRLGSLPAPTVILPETPYLNSGNTGASEADYLVEL*
iron_gene_regulation	RG3	NZ_CP078096.1_3328	Sid_PchR_pyochelin_regulator_Pseudomonas_aeruginosa_PA4227_180623	22.6	18.3	28	0	0	0	MVAYEGAEVIDVTGPLDVFALANHIQCESGAAEPLYRIEIAAKTGDGIIVTSSGIRLLSDRAWGDCSGIDTLLVPGGPAAEQAPEELVDWVRQMAPVVRRVGSICTGAFILARAGLLDGRRATTHWSRAEQLRRRHPQIEVDEDAIHAKDGSVYTSAGITAGIDLALALVEEDHGKSLALDVARLMVLYFKRPGGQSQFSTPLLAQFREGGSLAPTLQWMQENYRRDLDNETLAAHAAMSLRNFARIFKREVGTTPARFIEQIRLEAAVKLLEETSQSVEAVARECGFQSGEHLRLTFARRFGITPGQYRARFRSETG*
probable_iron_reduction	RG3	NZ_CP078096.1_3410	MtrC_TIGR03507	353.4	209.3	30	10	0	0	MIGRNLRYLVALLVCVLLPLAGCSGGGSSTKRTEKGTEVTVSGKVDVAKAAAKSVFLSSTSAGALNNVFVYNALDGAQLGTAAIGTDGSFSNLTFNLPATKTILVFKAVVAQGTFRTVVPIDLSNPPAAGAVTGSNPISIVISQDSTNRTILESQLLGLTGILGDANQTLASVSKTYTDAASLWVNNGGQALAYSTNGLALSGKFSSAALLPAQDANTLGAEDLDNTTLDGSISSVSIPGSKPIVSFTVINKDTGKGIRGLKAFNLVIAQLQPGTSGSPDQWLSYMVTATSRPTTDTGYTVIDNGDGSYTVIFGKDIKAGTGGMVTYNANLTHRLMVGVRSTPSIAQLNDGSTLSNFYNEKYFVATFVPATPDVAPTVVKDMITTAACNECHGKIGVTT…
probable_iron_reduction	RG3	NZ_CP078096.1_3417	MtrC_TIGR03507	418.3	209.3	31	10	0	1	MQDKLFRRFSAFLIASTAATALLLGGCEGDRGPRGAQGPAGTGVFTNLSSSTADQQANITFDQQNSTVNSVTIQSPPVVTFTLKTASGQPVEGIGRRNASGQLSNLAFSIAKLIPASNGTPSHWVSYIVTTVPTDGSAPQASRPTSDREGTLVYLGNGQYRYTFARDIKLAQSQVNAMTFSGNNRRNDLGDLTYEPTLTHRLVVAYGGNIPNTSPQLVYKNAINIVYDFIPATGAKVTSSTTGAAERNIVLTKYCNECHGNPGDPGDLNQQGWGLGITTPHAGRVDTRYCVICHTSQRAYGRAISTATAGAFSGNTYVTADAGVTDPTTGEAQVLGEFVTMIHKIHMGENLTQTGYNYAGIHFNEVAYPESAALCRKCHRADTAQQQAVTPQGDNWRTM…
iron_oxidation	RG3	NZ_CP078096.1_3443	Cyc2_repCluster3	76.5	27.3	32	1	0	0	EMPTY
iron_gene_regulation	RG3	NZ_CP078096.1_4112	PF04773_FecR	21.7	21.3	34	0	0	0	MTGGERLKKFAGVAAETGAALLLVLALFWLFILFLFTVFPSGTPIKEMVSESGAASPLSRAGAKRPEAALQSLVRDVRCRRGDSVAWGDASEGMILYNRDAVQTFDRSGATISFAPGDRLAMGSNSMVVVTRLNETLEGGPRSYRVHVEGELRGSFSSAKRVRLEVATAGHLARVVPGGSRFTFTPLGENASSLTVHAGEVQVRGEDRVVRVPARFGVTLRRGVPVGPALPLPAAPRLKNDNLLYRFRLLPPRVRFDWTGAEGAYHFQLSAEPRFRKVVLDSKVNGTGFDAGTLEAGDYYWRVSRVEEGREGPFSRTGHCRLLQQLNPPRLEVDFPPPSVGIGGYRLAGRCQPGSSVYVNGDAAAMAEDGSFSHEIELRSGVNLIRVEAVDQAGNASYA…
iron_storage	RG3	NZ_CP078096.1_4143	PF13668_Ferritin_like_domain	29.7	23.4	35	0	0	0	MNIFDCAIKMEEDARAHYQQLAEATDDQELKNLFAILAEAEQEHHDALVQLKTGINSKSPKFKALQETACLLNPMLAQREQMAGLKKDPDAYQAVIRREQRSIEFYHELAAQIKDKEARKIVLSIADEERRHLSIIENIYSFVESPKNFLAWGEFSNLKEY*
iron_gene_regulation	RG3	NZ_CP078096.1_4202	Sid_PchR_pyochelin_regulator_Pseudomonas_aeruginosa_PA4227_180623	25	18.3	36	0	0	0	MGAVKKNPILIIANLDNQDLYSALPLWDEQVEIFTFCAASRHSQRFCADLVLVDCDSDDIAGLEMLREIKQKNPDVPVMFITSAGSEESAVEAFRIGAHDYFKKPLDLLQFRNTVRFFIEVKRTNSWERWQKYRADQTRSAAHAPECDLPPNLLRCIRYIKENLGDPISLESMAQEGGLSKHHFCREFKKIIGMTPMQFLSRLRIKRSKDLLRKDIPVSTVAMKVGFNDLSSFNRHFRELVGGTPSEFKKSLQRES*
iron_reduction	RF4	NZ_CP077684.1_131	OmcF	109.8	83.7	38	1	0	0	MLALLSGCTDSPPAGPPPAVSARGEQLFKERCAPCHPDGGNVINPRKTLHGGVLADNGITTSAGIIARMRNPGPGMARFDQGTIPDADARLIAEYILATYR*
iron_gene_regulation	RF4	NZ_CP077684.1_172	Sid_PchR_pyochelin_regulator_Pseudomonas_aeruginosa_PA4227_180623	38.7	18.3	40	0	0	0	MEDAIESLRRSVARWTEREELFETPIPGLSLFKREEVTEPVSGMYEPSVCLVAQGAKRVQLGDETLVYDANHFLITSVHLPTVVQIIEASPEKPYLGLRLMLDLREVSQLMLDSNLPQPRTQQSSRGMAVGEVSLPLLSAFKRLIDLLGEEKDIPILAPMIQREIIYRLLVGDQGARLRQMASAGSQSQQIARAIDWLKGNFSSPLRIDDLATKVNMSTSTFHHHFRTLTAMSPLQYQKMLRLNEARRLMLTERVDATTAAFNVGYESASQFSREYSRLFGTPPLRDITHLRRMATGDLPSVST*
iron_storage	RF4	NZ_CP077684.1_231	PF00210-Ferritin_like_domain	109.9	44	41	0	0	0	MKGNERVIEQLNVRLAEELTATNQYMVHAEMCENWGYKRLYSAIRERAITEMKHAEKLIERILFLEGRPIVSRLDPIHIGGEIPKMHQFDHALEESAIKGYNESIKLALELGDNGTKELLESILKQEEDHIDDIEAQLDQISQMGVQNYLVDQVG*
probable_iron_reduction	RF4	NZ_CP077684.1_651	MtrC_TIGR03507	386.2	209.3	43	10	0	0	MIGRNLRYLVALVVCVLLPLAGCSGGGSTTKITSKGTEVTVGGKVDVAKAAAKTAFLSSTSAGAVNHVFVYNAQDGAQLGTATLGSDGSFSGLTFTLPAAKTVLVFKAIVAQGTFRSLVPVDLSNPPTAGGISASNPISIVISQQSTDIATATSAMLGLSGQLGDANQTLASVGKTYTDCATQVVNAGGSVLAYTSTGLQLSGTLSNSNMLPARAASTLTYDDLNNTQLDGRVISAYIPGNNPIVNFTVVNKATGKGISGLKTFALHVAQLKPETAGSNSYWLNYILSGTNPRPSSDAVSTYNSTTGALATQGYTIIDHGDGSYTAIFGKNVKTVATVPYDGNLIHRIGISVRSVAVPGVVGKTPGAYAGPINPQTNAATANFAVRGVTNLIYDFIPAT…
probable_iron_reduction	RF4	NZ_CP077684.1_657	MtrC_TIGR03507	354.1	209.3	44	10	0	0	MIGRNLRYLVALLVCVLLPMAGCSGGGSTTKRTEKGTEVTVSGKVDVAKAAKVVFLSSTSAGAVNNVFVYNALDGAQLGTAAIGTDGSFSNLTFTLPATKTILVFKAVVAQGTFRTVVPIDLSNPPAAGAITGSNPISIVISQDSTNRTVLLSQLLGLTGILGDANQTLASVSKTYTDAASLWVNNGGQQLAYSSNGLALSGKFSSAALLPAQDANTLGAEDLNNTTLDGSISSVSIPGNKPIVSFTVTNKDTGKGIRGLKAFNLVIAQLQPGTSGSPDQWLSYMVTATSRPTTDSGYTVIDNGDGSYTVIFGKDIKAGTGGMVTYDANLTHRLMVGVRSTPSIAQLNDGSTLSNFYNEKYFVSTFVPATPDVAPTVMKDMVTTAACNECHGKIGVTTP…
probable_iron_reduction	RF4	NZ_CP077684.1_664	MtrC_TIGR03507	417.9	209.3	45	10	0	1	MQDKLLKRFSGFLIASTAAAALLLGGCEGDRGPRGAQGPAGTGVFTNLSSSTADQQANITFDQQNSTVNSVTIQSPPVVTFTLKTASGQPVEGIGRRNASGQLNNLAFTLAKLVPASNGTPSHWVSYIVTTFPTDGSAPAATRPTRDREGTLVYLGNGQYRYTFARDIKLIQSQVNAMTFTGNNRRNDLGDLTYDPNLTHRLVVEYGGTIPNTTPSLIYKNSINIVYDFIPATGARVTSSTTGAAERNIVLTKYCNECHGNPGDPSDLNQQGWGLGITTPHAGRVDTRYCVLCHTSQRAYGRAISTPTAGAFTGNTYVTAATTTADPSTDEVQILGEFVTLIHKIHMGSNLTETGYNYAGIHFNETGYPQSAGLCRKCHRAETPQQLAVTPQGDNWRTM…
iron_oxidation	RF4	NZ_CP077684.1_693	Cyc2_repCluster3	71.4	27.3	46	1	0	0	EMPTY
iron_gene_regulation	RF4	NZ_CP077684.1_1034	Sid_PchR_pyochelin_regulator_Pseudomonas_aeruginosa_PA4227_180623	22.3	18.3	48	0	0	0	MDKAQAYAQRFDRVVRYIERHLDEPLTVEGLSRVAHFSKFHFHRQFTLYTGMGVFAFIRQMRLKHASYRLCYRREERIIDIALDAGFESPEAFSRAFRQVFGQSPSQFRKSPKWQPWKERFRPPPMQRREDMEVKIVEFPETRIAVLAHRGAPEKLNDSALKFIEWRKESGLSPVKQALTLGIAYDDPAVTEPERFRFDICGTVSEPVPENPQGVENGVIPGGRCAVVRHLGSHDRIGDTIYPLCRDWFPQSGEELRDFPIFFHYLNLVPDVAEHELVTDIYLPLK*
iron_reduction	RF4	NZ_CP077684.1_1418	t4ap	109.9	102	49	0	0	0	MLNRMRSNKGFTLIELLIVVAIIGILAAIAIPQFSSYRIKSYNTAAASDLKNVKTALEAYFADHQEYPH*
iron_storage	RF4	NZ_CP077684.1_1505	PF00210-Ferritin_like_domain	139.2	44	50	0	0	0	MLTEKICTALNKQLNNELYSAYLYLSMSSYAASIGLKGSANWFMVQYQEEMVHAMKFYNYINSRGEHVKLQAIAAPPEEFKNLLDMFEQTLKHELTITSSINDLTDLALSEKDHATNIFLQWFVTEQIEEEENDRDIIGKLKLIGDNGQGLLMLDSELATRVFVPPPTTAA*
iron_gene_regulation	RF4	NZ_CP077684.1_1659	Sid_PchR_pyochelin_regulator_Pseudomonas_aeruginosa_PA4227_180623	25.7	18.3	53	0	0	0	MSVPSVAVVAINHFSPFHFSVPCIIFGDILPGQKLFDLKICAGEPGPLRSRQGFSIETSFGLDVLEQADIVIVPYWRDPAERPHQELLDALVAAHQRGALVVGLCLGTYVLAYAGLLDDRRAGTHWEFEQDFINRFPSVRLDTNALYVEDDRLVTSAGTAAGLDCCLYLVHREHGRSIANKVARRMVIPPHREGGQAQFIEQPVPLSTRDANVNKLLEYLRNNLGKVHNLNDLADYSLMSRRTFTRHFQKATGMSVGGWLMSERLQRSQELLETTSHSIETIAELVGFQSAASLRQHFKARFDVTPTEWRKTFQAGSSLT*
iron_reduction	RF4	NZ_CP077684.1_1812	OmcF	101.3	83.7	54	1	0	0	MKKVVIATAAVLSMSVIAVPAFADVKKGEKIDAKAEFDKHCVACHPKGGNIINPKKGLGKKDLAANGVKTEKDIVAKMRNPGPGMTKFDAKSVPDVEAHAIAKYIMATFK*
iron_aquisition-siderophore_transport	RF4	NZ_CP077684.1_1830	PvdT-family-siderophore-export	262.1	175	55	0	0	0	MTTLWQSLLIALRALRVNKMRALLTMLGIIIGIAAVIAMVAIGSGASKMISDQISSIGSNLLLVLPGSVTSGGMRSGSGGTQTLTYDDARAIKAECPSVAAVAPNVRGSGQVVYGNQNWSTVVYGVTPEMVDVRDWTIIAGRNITQSDVDGATKNCLIGQTVADNLFGGTDPVGKIIRIKKIPFTVVGLLGRKGQSPQGQDQDDVIYVPLRTAQRKLLGSQFPNVVGSIMVQAKDAEVLDKAEEEVTELLNQRHRIGPNREVDYTIRNLSELLAVTEQSSRVMSILLGAVASISLVVGGIGIMNIMLVSVTERTREIGIRVAIGAKKRDILLQFLTEAVLLTTCGGVIGMLLGVAGAKLVASFIGWPTLISVNTIVIAFAFSAGVGVFFGFYPARKAAS…
iron_aquisition-siderophore_transport	RF4	NZ_CP077684.1_1831	PvdT-family-siderophore-export	250.6	175	55	0	0	0	MDEVVRLTDVVKIYTMGEERVEAMKGVSFTVHRGAFVSIMGASGSGKSTCMNILGCLDVPTRGSYFLDGVDVGKLSADALAEVRNKKLGFVFQGFNLLARTTARQNVELPLVYAQIPAAERRARAMEALERVGLAGREGHYSNQLSGGQQQRVAIARALVNRPSIILADEPTGNLDSRTTVEIMSIFQELNRQGITIIMVTHEPEVAEFTSRHIIFRDGLVISDQPFQAKTAVPPAEVQQ*
iron_aquisition-siderophore_transport	RF4	NZ_CP077684.1_1832	PvdR-family-sideropore-export	136.1	61	55	0	0	0	MKKIVGAVILLTVLGAAGYFYFKQPPKVQYKTLKVERGAITSTVSATGTLNAVVTVQVGTQVSGTIAKLYVDFNSPVKKGQPIAQIDPALFNSAVQQSRGNALNAEASLAKAKVTLADAKRTLGRNRELLKEGIIAQSDLDAAQTAYDSALTGVKAAEASVLQTRGALKQAETNLNYSTIRSPVDGTVVSRNVDVGQTVAASFQTPTLFTIAQDLTKMQIDTSVDESDISKLQIGQKATFTVDAYSDRQFEGKVVQIRNAPVVTQNVVTYVTVIAVDNKELNLKPGMTANVTVETLRKDNLLKVPAAALRFKPRSDKEKPGAAKNGAGGSAGPGGITGAGGGRGAGAGPKGKGGGKEGGQKVYKLSAEGKPVPVAITTGISDGSYVEVLTGNLKEGDDV…
iron_aquisition-siderophore_transport	RF4	NZ_CP077684.1_1987	PvdT-family-siderophore-export	246.7	175	56	0	0	0	MLWNTLLLSLRAIRRNLMRSFLTVLGIVIGVAAVVIMVTLGNGATRSVSDQISSMGSNLLMVMPGQRFGPGSDAAPSFKSADIDAIKSQISSAEWVAPVAGKSVTTVYQSRNWPTMVSGTSNDYFHAGNWEIASGRMFAEGEERGGKAVCVMGETVRKKLFGGQNPVGCEIRVKDFSCEVVGVLKPKGQSGMGSDQDDSIVMPLKTVQRRLTGNQDVSRFSVSVRKGASVEAATRQLTLLLRERRKISDSEEDDFRVMDTRQIAQTLTSTTKILTMLLSAVAAVSLLVGGIGIMNIMLVSVTERTREIGIRLAIGALEREVLLQFLIEAVVLAGMGGLAGIALATGASMALAHAMNIPYLFDLKVNLLSFLFSAAIGVVFGFFPARRAAGLNPIDALRH…
iron_aquisition-siderophore_transport	RF4	NZ_CP077684.1_1988	PvdT-family-siderophore-export	236.5	175	56	0	0	0	MIESPLIRLSGVTKTYGRGHAEFQALKGIDLDIFSGDFVAVMGPSGSGKSTTMNILGCLDTPTSGSYQFQGVHVEQLERNQRALLRRHYLGFVFQGFNLLARTTALENVELPLIYRGEPTAARHQAARAALEQVGLKGWESHTPAELSGGQQQRVAIARAIVTRPEVLLADEPTGNLDTRTSHEIMELITSLNAKLGITVLMVTHEQDVASYARRVVHFVDGVVESDLRNGEGY*
iron_aquisition-siderophore_transport	RF4	NZ_CP077684.1_1989	PvdR-family-sideropore-export	106.3	61	56	0	0	0	MKENEAQRVEAASLEKLLKADPAGLLGKSRVWIVAAAVVAVLAAAAFSLRPAEKDPAPSFATEAVESGTLVVKVSATGNLQPTNQVDVGSELSGMVDKVLVDDNDRVRKGEVLALLDLSKLKDAVVKSRASLVAAQAQVLQMQATSAEARAALARYRQVAQLSGGKVPSKAELDTAEANVKRAEANEANARAAVTQAQANLQSDRTNLAKATIRSPINGVVLKRNVQPGQTVAASFTAPVLFTLAEDLSKMELQVDVDEADVGQVKVGQKALFTVDAYPGRKFDAVITRVSYGSQTKNNVVSYLTVLQVKNDDLSLRPGMTGSAEITTVTRDKAILVPNAALRFTPSSGEAAAKKPGGVIGALMPRPPAAQPKQITAGSKDGQRQVWVLQGGKPVAVEV…
iron_storage	RF4	NZ_CP077684.1_2195	PF00210-Ferritin_like_domain	88.7	44	58	0	0	0	MGSKGREIVGMNVDELLTLLNRAFCDEWFAYYQYWLGAKLVKGPMKDAVGAELLVHATEELAHADLVALRIIQLGGTPVTKPEEWYKFTNCGYDAPDDPFVKTILEQNIKGEQCAIGVYKKLLDLTREKDPVTYNMVLTILQQEVEHEEDLQALLEDYDLLIGAMKG*
iron_gene_regulation	RF4	NZ_CP077684.1_2300	PF02742-Iron_dependent_repressor-dtxR_family_metal_binding_domain	76.3	20.7	59	0	0	0	MKLSDKAEEILEALWIESEEKGTGYAELDRMEIDPSDPAYHELSAHALVEIRGGRIYFRPEGREEGRMTIRRHRLAERLMMDVLNIRGESGDVKACQFEHLLNEGVDSKVCTMLNHPATCPHGKPIPPGECCEEARKTGDLGVVPLTELKPGDDGDIAYIQTEDSKKMQKLMAMGVLPGNRISLLQAFPSYIFRVGFSEFAIDSAMAREIFVRR*
iron_gene_regulation	RF4	NZ_CP077684.1_2303	PF01475-Iron_dependent_repressor-fur_family	142.3	23.8	59	0	0	0	MKRAKKKVFADFMSQRGLKSTKQRDIILDSFLSSDRHLSIEELYLKLRSKHPNIGYATVYRTLKLFAEAGIAREMQFGDGQTRYEHVSEGEHHDHLVCTRCGHIEEFENETIEKLQDEVANSRGFLIERHRLEIYGLCANCRK*
iron_reduction	RF4	NZ_CP077684.1_2305	OmcF	160.6	83.7	59	1	0	1	MQRRLVVTMAILALVTGGVMGCKKKSEEQAQPPQSVVSTAKSATSNAPPAPSSTGLTGEQLFKQHCAVCHPNGGNTITPSKTLSAKAMADQNKITKPEDIVKVMRNPGPGMNKFDEGMISNDDAKKIGQYILATFP*
iron_storage	RF4	NZ_CP077684.1_2407	PF13668_Ferritin_like_domain	24.9	23.4	60	0	0	0	MNVFDCAIKMEEDARGYYQQLAESAGTEELKNLFTLLAQAEQEHHDALVELKAGINSRKSQFEALREAACLFKPLLAKREQMAALKKDPDAYQMVTRQEQKSITFYEELAAQTKDDEARKIVLSIADEERRHLSIVENIYSFVESPKNFLAWGEFSNIQEY*
iron_reduction	RF4	NZ_CP077684.1_2736	DFE_0462	46.4	40	61	8	0	0	MKATVAILLLETAFLALGQAAYGSSSVVNTKHNLSVSGPGELKSTVETRVCIFCHTPHHANEDKRLEVNPLWSREASSVTYDPYFSETMQATTKPGQPTGTSRLCLSCHDGSIALGMLKGNYQLPGITSRITPDRSSYIGSDLRNDHPVSFPYDSMLSTKDLELNAPSTLPPEIRLERNTNFVQCTTCHNPHKDPSPPNSKFLVLPNYKNGTQLCIACHNKSGWSANVHSTADATKLDGCEICHKPHGANGVNYAPLLGNRYEYRTQHQYDAGGYSLCLRCHAEADILDPLHPEKTKFPKHYSHVVTQGYPCIACHPSHGVTINDAAHAHLVEFSSIFVTSGTYDSVTKSCNVTCHPTTHLTNPKYY*
iron_reduction	RF4	NZ_CP077684.1_2739	DFE_0462	97.6	40	61	5	0	0	MSRWGGQRRVRRGGRRAMLISLVGMVVGLAGCGSTGHRMMTIFFNEVPAFPGSDEYCSDYGSGKTPTGSKEQQKDVTLVLHLPYKEKRCPDCHSQEKDVNDGLVAPRNKLCFKCHPEIAKHPRVHGPVADGDCLACHLPHSSSNPALLITSRDRICAECHTEQRLAATMHERLSRKGMVCVDCHDPHSSSSKIFLK*
iron_reduction	RF4	NZ_CP077684.1_2740	DFE_0463	104.6	100	61	0	0	0	MVRSMSRARLGLFAAVFSLLLSGCAGTRGARGPVFFPPAPDLPRIQYLGGFSNSADVEGKDTSLSLLSIGGVDQKKVIPIVKPYGVAVGKGKIYIADLGGRVLIADPANKTFTRLKGDNGIGKLKKPIQLAVDELGSLFVADNGRKEVLVYDPQGEFVRAVGLGGDAAPASVAVDAERLYVLDTRKGAIRVFDRQTFEQVKEIGTGDSAEQSLSLPITMAIDSKGVIRVTNAGNGKVMSFDKDGHFITAFGDIGDGFGQFSRPKGIAVDDNGYLFVVDAAFQNVQVLNEKGQILMYFGGVIPYGGMNLPAGVAVGKDTSGYYQGLAEKNFEVEQIVVVANQFGDPKIGIYGFGKQKGIDYDKEYQRILKERQQRIQELKEKQKVAPASGKETGTTEAK*
iron_reduction	RF4	NZ_CP077684.1_2742	DFE_0461	244.1	40	61	15	0	0	MKTTVLFLCLLTVLGAPGRALAESCISTACHTQISGLKYRHAPVEGGECSTCHVQQGKEHPVKGGKTFKIAGGGKELCVGCHSGIAKQKVVHPPVKEGDCLSCHKPHGGSGRYLLDVGPDLGALCFSCHDQAPYKKKYVHGPVAEGTCLACHSPHDSANKFLLKDGMKELCLGCHEDFAKEMKTAKRVHSPVKDKPCTSCHDPHSGDYRYLLKEKMPDLCMGCHKNLDQRLKASKGTHKPVLEGKGCSNCHSTHFSKEKGLLIGEQKEVCLGCHGSDKVGNPALKNIAQELSGKKQQHGPIAKGRCDGCHDPHASNYGRLLTGAYPDGFYAAYRDGAYGLCLKCHDKNLLTFKETTMYTKFRNGDSNLHFVHVADRSKGRTCRTCHEIHASSGDALVAT…
iron_reduction	RF4	NZ_CP077684.1_2849	OmcS	469.3	78.2	62	6	0	0	MTTQSQNSTFGKRSRIPLLMITALVISLSSAHAASFAKGESFHKGGTGECNGCHATGASEIALRKNRSAIDLLGSDASSTCLRCHEASDGSFTPQGHYIATSGLQLGEGMAPVELTPAGDFGWLKKNYRWRGENGRMEESQGQRHGHNIVAADYGYTADSKITMAPGGNYPSQKLSCTSCHDPHGNYRRAADGTISNAGLPIIASGSYTTSPEPGPNGTVSTYRMLAGKGYQDKGGAGLEFRADPPAAIAPVSYNRDESVNDTRVAYGAGMSEWCSNCHDRMHADNSGRASQHPSGKNARLGAESASNYNSYVASGNLNGSMTTAYNSLVPFEMGTDDYQTLKATANSNGSNRSGANMDSNVMCLSCHRAHASGFDSMTRWNVSATFIVYNGAYPGTDN…
iron_reduction	RF4	NZ_CP077684.1_2861	OmcS	455	78.2	63	6	0	1	MKTSWVSAIFPVMCALATMTLVQPRALAFHSGGAGECEGCHSMHGSKDGVVQIGGGASLLKGSDASSTCLLCHQANGDSGPTTYHVSTPDGEIPPGTPPKQLSPGGDFAWLKKSFSWYADMTSPMSQSLGERHGHNIVAQDFNYQPEMTNITAPGGSYPSQALSCISCHDPHGRYRRNLDGSVSTSGAPIKASGSFLTSPEPDAAASVGTYRLLAGSGYYTKALGAGQAFIYGPPAVLAPLVANRSEDTTQTRIAYGAGISDWCRNCHTDKIHNGTVSFQHPTSGVATGTSSGVLGPDMVNYYDSYVKTGDLTGTAGTAYLSLVPFEIGTNNYATLRTILSVTPTKGPDTADGTPAVMCLSCHRAHASGWDGAVRWNSKSTQIEYAGKYSQEGQLYQPY…
iron_reduction	RF4	NZ_CP077684.1_2862	OmcS	561	78.2	63	6	0	0	MKLTKVVTAAALFTFATAGSALAFHSGGVAECEGCHSMHNSFEGSANVTGMAQYQSGPFLLKAQDQSGACLNCHQSADTAPTGYHISTAGVTQLDSTTPVEMTPGGDFAWLKKTMTGSIRKTATTWDGDRHGHNIIAVDFGYTQDKDLTAAPGGTYPASNLACSSCHDPHGRYRRFADGTYASTGLPIFASGSYTSSADPIANVSAAGAYRILGGIGYQPKSLTGSFAFTANPPSAVAPSTYNAVNTTIQGTADRVAYGSGMSEWCANCHTAMHLDTYNSGVKGLVHPAGNGAKLTAPIAANYAAYVSSGIMSGTGAGYSALAPFEVGGGATTSDYAALKAFQATPVAPTTSNNVLCLSCHRAHASGFESMARYYLGNEFMTVADASNAGMYDTSTTEN…
iron_storage	RF4	NZ_CP077684.1_3249	PF00210-Ferritin_like_domain	76	44	65	0	0	0	MKGNPQIIAALIQRAIEEQTAIQQYWVQESVFTVAGYPKLAAMVKEHREDEQGHYESILYRLRELEAMPAGGLNPVDVGGADVRDMFGVSLLAEEDAMAKYTETIALCESEGDFVTRDLLTGILKDERDHARDLEAELAKIPAMTIQNYLSAQV*
iron_reduction	RF4	NZ_CP077684.1_3285	OmcS	419.2	78.2	66	6	0	0	MRIPRSCAFVLLVFCSHVVASTASDEVFHNGGTGNCTGCHTTPPQLRGSDAGSTCLICHQAPLGVALPSKYFIATDVGSFSICVQLPPAGDFCWLKKTYKWSTSRGATEFSRGERHGHNIVAIDFGYEADSTHSFSPGGNYPSSSLTCISCHDPHGNYRRRADGSIGTSGPPVVASGSYPDSPDPTASASVGTYRLLCGRGYQPNSLPGTPPMASDPPAAIAPRVFNRSENAYATRVAYGSGMSEWCSNCHAQLNSSHSHPSGASAVLSEGIASNYNSYVRSGDLSGQRERSYNSMVPYELNTRDYAVLKSIAASADLKQSGPAGKENVMCLSCHRAHASGWDASTRWNMQSTYLVYEGTYPGTDNGAPVEYSLGRLSSEIQQTFYDRRATDFATFQRS…
iron_aquisition-siderophore_transport_potential	RF4	NZ_CP077684.1_3297	ExbB-family	134.7	22.3	67	0	0	0	MLASTGLVVKLVLLLLLYFSVVSWGIIFYKLLQVYRANGASERFLEFFWKAKRFDAINSQLDRFEHSPLTVLFQEGYGELRKLQEKVEEKADPNIVSTDLGGVDNIARALRRATTIEITRLEKYLTFLATTGATAPFVGLFGTVWGIMTAFEKIGQSGSASLAVVAPGIAEALIATAIGLVAAIPAVMGYNHFQHKIKVLISEMDSFSTEFLNIVQRNFAGR*
iron_aquisition-siderophore_transport_potential	RF4	NZ_CP077684.1_3298	ExbD-family	107.5	32.7	67	0	0	0	MEFGNRENGDRGTMSQINVTPLVDVMLVLLIIFMVTAPMMQQGVQVNLPKADTKSLAPKEDTLVVSVEQSGKTFINSTEVAGDQLKDKLNTMLAGREKREVFLKADQAVPYGDVVRVMAQIKGAGVERLGMVTESPQRR*
iron_aquisition-siderophore_transport_potential	RF4	NZ_CP077684.1_3299	TonB-family	60.9	21.8	67	0	0	0	MKTALTRNYPKPGGMLALSLVCHLVVFLIIANWHFLPEFRRDESPVTYVDMVTLPVAAPQSGMPQAPAPAEAKAPAAPAPAPAAPKPAMALPTKPAAKTPPVKSQAKTEQQQKEAEDRAFNERMAKLQQKAEERRQAAAIDALRKKGSARTGMPGATGNQAGSDYSSYLQSRLRDALKQVIATQTKAPQVIATITVAPDGSIDYRVEKGSGDPFFDEAVQRAVALAGKTLVPPPNRSQYKRVFRFMPEGVK*
iron_aquisition-iron_transport	RF4	NZ_CP077684.1_3317	YfeB-family-membrane-proteins	128	50.9	68	0	0	0	MKDKALSVRNLCAGYHGTEVLQDISFSVNAGDYVGICGPNGSGKSTMVKIILSLLAPTSGEVSLLGSPQASFHDWHRIGYLPQGLQFFNPNFPATVDEVVRLGRLSAKKFPRRFTREDALAVERTMEWMGISHIRGAMIGELSGGLRQRVLLARALVNEPALLVMDEPTTALDPETRESFYKLIFEMNRERNCTVLLVTHDTATIGKYASHLLYLDKKVIFYGSFDDFCSSPEMTGFFGEHGQHLVCHRH*
iron_aquisition-iron_transport	RF4	NZ_CP077684.1_3318	YfeA-family-iron-binding-proteins	114.4	46.6	68	0	0	0	MKWLMALLLALLLAVPGCSREKQQTDGKLQVVTTLFPLYDFARTIGGDKARVSLLLPPGVEPHSFEPRPEDVVRVNRADLFVYTNAVMEPWGANIISGLDRGKVEVVEGGKGIPLVQGPVSDQHRGEHDAHEGKGGDPHIWLDFDNARAIAKNILTAYVARDPANKAYYEQNAAKLDGQLAVLDQRFKETLAQCPKKVLLHGGHYAFGYLARRYGLKYISASAVNADAEPTPAKLAELVQVMRREHLNYVYTEELLSPRIAETIARETGAKVLPLRAGHNVTRDELQRGVSFISLMEENLQNLKTGLQ*
iron_gene_regulation	RF4	NZ_CP077684.1_3319	PF01475-Iron_dependent_repressor-fur_family	103.1	23.8	68	0	0	0	MDQRHATALKAAGMKATPKRLAILEMLEAEPGYASPEELWKRLKDRFDRLGLPTVYRNLEELSESGVLSKVIHPNRQLYYYFCSNREHHHHFVCLSCRKVEDIPSCGIEALEHEVSKRNGGKVLSHILQLNGLCGGCADNEEKR*
iron_storage	RF4	NZ_CP077684.1_3343	PF13668_Ferritin_like_domain	29.5	23.4	69	0	0	0	MAEQGDVCYTFEAAIEMAAQMENEGFRAYLAALRIVKDKAARQIIKEAAFDELEHKHQLEKALVEGEMKGGEGLHRPVPTMNLDYVLPKKELRPDSTARDAMAYAIHLEKGSIDFYDRMSRGCEGAPMAVLFKKMLADESRHLQELEDLYEQHFMTEN*
iron_aquisition-siderophore_transport_potential	RF4	NZ_CP077684.1_3373	ExbD-family	50.2	32.7	70	0	0	0	MRESRRLKRLERNNSRRQAFLNLIPMLDVLSVLVFFLLFHSFNGDMPEQRLALPTSVVETKPRGTVVVSVTPEAVVVQGQAVARTADLYDDRVGTVREVTDRLDQIESSLKATGGGVAENETREVTLLADKTIPFKVLKKIMTSCTASGYGKISLAVIQKASHA*
iron_aquisition-siderophore_transport_potential	RF4	NZ_CP077684.1_3374	ExbD-family	63.4	32.7	70	0	0	0	MARRRRRQKEQPHEDIMEILNLTPMMDVFTVLVVFLLITAVFTSITIMELSVPTSAGASAATPPNFAIEVIVRKSGLEIANGKSVEAAIPKKNDKYDLEKLSEVMRSLKAQYPQKEDATVLMEPKVEYDYLVQVMDTVRGAEVRTPGSKEVARVALFPKISIGDAP*
iron_aquisition-siderophore_transport_potential	RF4	NZ_CP077684.1_3375	ExbB-family	75.9	22.3	70	0	0	0	MHTIVRFFQMGGFFMFPILLVLSAGIAISVERWIHLNRVKKENREMWEEVHPVLAQGDFDKARELVYEDNSAIAQMLSMGLARQGAVRRREDIEIAMEESLMEIIPQLEKRTPYLALLSNIATLFGLLGTIMGLITAFTAVASASPAEKAALLAASISEAMNCTAFGLMSAIPLLLIHARLSSTTGEIVGSLEMVSVKALNSISTFSKRAY*
iron_aquisition-iron_transport	RF4	NZ_CP077684.1_3432	FeoB-family-iron-transporter	225.5	120.4	71	0	0	0	MSTQLKYRDEESDGEISGRSAEARVITVAVAGNPNSGKSTLINAIAGTRLHVGNWAGVTVEKKEALFDFGGRKIRLVDLPGTYSLSPYSQEEIVARDYLVHERPDLIINVVDATNLERNLYLTVQIMELGIPVVMALNIYDEAQEKGYRIDGKAMEEMLGIAVVPTSATRKTGLDQLLDTALRVADAPKQRVPKKLNYGEDIEVACDYLAKSFRTSYPALTDSYPQRWLLLKLMEQDSHVMRELDLDNLDFLDQALHHLRKAHGEDIESIMADARYSLASGLTREVLHKPELRPTEITEKIDKIVLNRFLGIPIFMAAMWLLFKLTFDLSAPFGAWLGSMTDGPFKRWASALLTPLGAPDWTVSLVNDGVIAGVGSVIVFVPVIFAMMFFITFLEGSGY…
iron_aquisition-iron_transport	RF4	NZ_CP077684.1_3433	FeoA-family-iron-transporter	63.8	21	71	0	0	0	MNLARLKPGQKGTITSIGSIGPLKRRLMDMGVLVGEEIKVLKVAPMGDPIEVSIKSYNLSLRKKEAEGIAVEVAG*
iron_aquisition-iron_transport	RF4	NZ_CP077684.1_3434	FeoA-family-iron-transporter	57.4	21	71	0	0	0	MIPLGLLSAGENGEIVEIVFGKGEAGRAGSAEQDKSMVRVEEMGLRIGKNVEMLTNGGSTILLRVDEARIALARRMAMKIMVRR*
iron_storage	RF4	NZ_CP077684.1_3933	PF13668_Ferritin_like_domain	23.9	23.4	73	0	0	0	MNRDDILDHLEKLIQLDVDATHAYDQAIKNVKEVVIKDKLIQFQADHRKHIDLLSAKVLELGGTPPELTSDFKGFLISGFTALRSLTGTKGALEAMESNERLTTSRYEEASKLDFPVDISAIVRANYADEQRHLSFIREALPTLRK*
iron_storage	RG10	NZ_CP076723.1_73	PF13668_Ferritin_like_domain	28.8	23.4	75	0	0	0	MERAEIIDKLNELIQLDVDAAEAYDHAIKHIHYRDIVKRFRGFQEDHQAHITNLTAVVQQMGGTPVKPVPDLKGYLIEGFTALMSLTGTKEALEAMKSNERLTNRKYQEAVTLGFPEEVMKVLRVNLSQEQRHLSYIGELLSIPRREL*
iron_gene_regulation	RG10	NZ_CP076723.1_79	PF01475-Iron_dependent_repressor-fur_family	84	23.8	76	0	0	0	MNQSKQKVKEQFHRFLSKKRLKATLQRSLILDAFLDLDRSTHIDELYLVLRGRHHHIGHATVYRALRLFIAAGIAREIYLGDGLTRYQVDGQGQRRDYLVCNDCGTVTEFDNSSTERHQDEAARTMGFTVQSLKIELRGLCSRCLTQQS*
iron_aquisition-iron_transport	RG10	NZ_CP076723.1_81	FeoA-family-iron-transporter	60.3	21	76	0	0	0	MIPLGLLSAGESGEIVELAFGAAAGSAAVKAEQDKTMVRVEEMGLRIGKNVEMLTNGGSTILLRVDEARIALARRMAMKIMVRR*
iron_aquisition-iron_transport	RG10	NZ_CP076723.1_82	FeoA-family-iron-transporter	64.8	21	76	0	0	0	MNLAKLKPGQKGTITSIGSIGPLKRRLMDMGVLVGEQVKVLKVAPLGDPIEVSIKSYNLSLRKKEAEGIAVEVAG*
iron_aquisition-iron_transport	RG10	NZ_CP076723.1_83	FeoB-family-iron-transporter	225.3	120.4	76	0	0	0	MSTQLKHKDEEFEAEVSGRSAEARVITVAVAGNPNSGKSTLINAIAGTRLHVGNWAGVTVEKKEALFEFVGRKIRLVDLPGTYSLSPYSQEEIVARDYLVHERPDLIVNVVDATNLERNLYLTVQIMELGIPVVMALNIYDEAQEKGYRIDEKVMEKMLGIAVVPTSATKRTGLDELLATVLRVADARNQRAPKKLNYGEDIEVASEHLAKAFHTSYPALWERYPKRWLLLKLMEQDSHVMEELNLDDLGFLDQALHHLRKAHGEDIESIMADARYSLASGLTREVLHKPELRQTELTEKIDKIVLNRFLGIPIFMAAMWLLFKLTFDLSAPFGKWIGAMTDGPFKRWASAVLTPLGAPDWTVSLVNDGVIAGVGSVLVFVPVIFAMMFFITFLEGSGY…
iron_reduction	RG10	NZ_CP076723.1_194	OmcF	103.1	83.7	77	1	0	0	MAPLPPASARGEQLFKERCAPCHPDGGNVINRKKTLHGGVLADNGITTPSGIVARMRNPGPGMTRFDRGTIPDADARLIAEYILATYR*
iron_gene_regulation	RG10	NZ_CP076723.1_232	Sid_PchR_pyochelin_regulator_Pseudomonas_aeruginosa_PA4227_180623	37.2	18.3	79	0	0	0	MENAIETLRWSVARWTEREELFETPIPGLSLFKREEVTEPTSGMYEPSVCLVAQGAKRVQLGDETLTYDANHFLITSVHLPTVVQIIEASPEKPYLGLRLMLDLREVSQLMLDSNLPQPRTQQSSRGMAVGEVNLPLLSAFQRLIDLLGEEKDIPILAPMIQREIIYRLLVGDQGARLRQMASAGSQSQQIARAIDWLKGNFSSPLRIDDLATKVNMSTSTFHHHFRTLTAMSPLQYQKMLRLNEARRQMLTERVDATTAAFNVGYESASQFSREYSRLFGTPPLRDITHLRRMASGDLTTSVSA*
iron_storage	RG10	NZ_CP076723.1_302	PF00210-Ferritin_like_domain	109.9	44	80	0	0	0	MKGNERVIEQLNVRLAEELTATNQYMVHAEMCENWGYKRLYSAIRERAITEMKHAEKLIERILFLEGRPIVSRLDPIHIGGEIPKMHQFDHALEESAIKGYNESIKLALELGDNGTKELLESILKQEEDHIDDIEAQLDQISQMGVQNYLVDQVG*
iron_aquisition-siderophore_transport	RG10	NZ_CP076723.1_373	EntS-family-siderophore-export	33.7	18.3	81	0	0	0	MDSSFTLMRDDNYRMFWMGQGISWLGSVMQSVAQGWLVWSLTKSPAQLALAAIMLSLPVLLLSVPGGVAADRFDKRALLVIAQGGSLVPTLFLGVLALRGEASAPAIMFLALCQGALNAFEIPARQALLAELVPRTRLGQAVAFNAVSFNATRLFGPAAAGCIIAAFGAAPCFFLNAISYLVGVVTLLLMRPSRQTNHPLRCQTLAVTELREGVQFVAAAKDVRQLLLSVLLVSLFAIPFVPLLPVFAEVFGAGPRGLGLMSACLGSGSLLAALALACREKPLQPQSDGAGAGLLFALALLLFSRSADYGLALAALVVAGGAIVVFLARVNRALQHACPDRLRGRVMGVYTLTLLGMAPVGSAFMGGMASRLGASSALTLSSALCVAGLSLLQVRSRLS…
iron_aquisition-heme_transport	RG10	NZ_CP076723.1_377	ChaN-family-substrate-binding-protein	173.7	47.4	81	0	0	0	MLGSFRTLLVAVLVSVCCSEAQGHTIITRLSDGRILSLPELAAATSSSQVVLIGESHEEAYHHELQLDLLRLLDAAKRPIAIGLEMMQSDWQKELDGWVAGNLAEAEMQQAFERNWSGWQMYRDIFLFARDNRIPMVALNVPLAIVRKVSRDGFAALTAEQRKGLPPGTSCDLANHQIAFLKKTFQSAAHHQQNARKFDFFCEAQTVRNSGMAANIIRYRDKEPGRTMIVLTGVWHAVKYAVPDQLQRLGGAVASTVILPETPYLNSSNAGTSEADYLVEL*
iron_aquisition-siderophore_transport_potential	RG10	NZ_CP076723.1_659	TonB-family	52.1	24.6	83	0	0	0	MGREAARTRAAALSQGVMAGTAAAAASPRGNPGTSGGMREVRGSYQAQLKRLIEAHKEYPLAARRSGREGSCRRRFALRRDGSLQRVEAVSSCGHPFLDAAASRAVSSVGTFPAPPAELSLDEPFEVTITFALAAK*
iron_aquisition-siderophore_transport	RG10	NZ_CP076723.1_661	PirA-family-siderophore-receptor	106.1	75.3	83	0	0	0	MMLCCALVPEAGAAPVGQASESYALGEVVVSGDRADGGPGVEASQTLYTVDAEEIRASGARTLDQALQLLPGVNVRTGAEGVPRIDIRGFRTRHVLLLLDGIPMNSALDMQFDPTTIPTENIAEIKLTSGASSVLYGQGGLGGVINIVTRKGTPGVHGTISGEVGDHAPYLAKGTLSAATDRFSYFMSGSTSKVDAVPLPGDFTATANQGGGYRANSDRQRSNLLGTVGFTPTADVALGLTLSYNEGSYGKPAGTIIDPVDPFASPPKYARVDRFSGLYLQLAGEFAVSDRFTLRGWGYLNRADQDLNQYDDARLNSFQADGSFRERVHTSVYGATLQPKYDLGKGGTLTFSLGAERDGWENGGVQTVNPVSGGTPTYRDLAEDRSLSLYSAALEYELS…
probable_iron_reduction	RG10	NZ_CP076723.1_690	MtrC_TIGR03507	419.3	209.3	85	10	0	1	MQDKLLKRFSAFLIASTAATALLLGGCEGDRGPRGAQGPAGTGVFTNLSSSTADQQANITFDQQNSTVNSVTIQSPPVVTFTLKTASGQPVEGIGRRNASGQLTNLAFTIAKLIPASNGTPSHWVSYIVTTAPTDGSAPTATRPTRDREGTLVYLGNGQYRYTFARDIKLIQSQVDAMTFSGNNRRNDLGDLTYEPSLTHRLVIEYGGNIANTSPQLIYKNAINIVYDFIPATGARVTSSTTGAAERNIVLTKYCNECHGNPGDPNDLNQQGWGLGITTPHAGRVDTRYCVVCHTSQRAYGRAISNPTNGAFTGTTYVTADAGVTDPTTGEAQVLGEFVTLIHKLHMGENLTQTGYNYAGINFNEIAYPESAALCRKCHRGETAQQLAVTPQGDNWRTM…
iron_oxidation	RG10	NZ_CP076723.1_723	Cyc2_repCluster3	72.7	27.3	86	1	0	0	EMPTY
iron_aquisition-siderophore_transport	RG10	NZ_CP076723.1_1074	PvdR-family-sideropore-export	250.7	61	88	0	0	0	MTRKRKIIFAALALLALLGSGVAAQRTILNKPKGSFITADAARMDLEESVLATGTLKAFQTVTVGAQVSGQLKVLHVALGDKVKKGQLLAEIDPVLQENNLKDAEAQVEYLRAQKQSKEALLRQYTLALQRQKEMRAQDASPVADLESAQAQVESTRHDVTAFNAQIKKALIAVDTARANLGYTRISAPMDGVVISIDTEQGQTVVSTQSATTILTLADLDTMTVKAKISEADVVRVKPGLPTYFTLLGDADTRYCGRLRAIEPGPAASSSSGSSSSSSSSSAVYYYGLFEVPNPGAKLKVSMTAQVAVVLNQARQALCIPVAALGEKLKDGRCTVQVLSGDKALRRVIRTGISNNVQVQVLEGLRDGEKVVLGDASSLPAASSGTMPPPPGGRH*
iron_aquisition-siderophore_transport	RG10	NZ_CP076723.1_1075	PvdT-family-siderophore-export	601.3	175	88	0	0	1	MERPLLELSGVGRRFPAGGQEIPVLKGIDLVITRGEMVAIVGASGSGKSTLMNILGCLDRPSEGSYRINGRDIGELSGDELARLRREHFGFIFQRYHLLPHLDAVRNAEIPAVYAGWDKEKRRTRARELLARLGLGDRLDHRPNQLSGGQQQRVSIARALMNGGDVILADEPTGALDSKSGQEMLDILHELHGRGHTVILVTHDMEVAGHAARIIEIRDGEIVRDQANPAAPRGAQGEDAGEAFGDADGDADGDADGARESGKAAGSPLAAPWGRFVEAFKMALIAMASHRMRTLLTMLGIVIGITSVVSVVALGQGARQKVINDISAMGTNVIDINPGKDWGDEDASGVHTLVASDLEALKGQGYIDSATPSTGGTQLLRYRNVTANASVNGVGDQYF…
iron_gene_regulation	RG10	NZ_CP076723.1_1111	Sid_PchR_pyochelin_regulator_Pseudomonas_aeruginosa_PA4227_180623	19.5	18.3	89	0	0	0	MDKAQAYAERFDRVVRYIERHLDEPLTVEGLSRVAHFSKFHFHRQFTLYTGMGVLAFIRQMRLKHASHRLCYRREERIIDIALDAGFESPEAFSRAFKQVFGQSPSQFRKSPQWQPWKERFRPPPMQRREDMEVKIVEFPETRIAVLPHRGAPEKIDESALKFIEWRKQSGLSPVKQALTFGIVYDDPAVTEPERFRFDICGTVPEPVPENPQGVGNGIIPAGRCAVARHLGCHDRIGDTVYPLCRDWFPQSGEELRDFPIFFHYLNLVPDVAEHELVTDIYLPLK*
iron_reduction	RG10	NZ_CP076723.1_1500	t4ap	114.8	102	90	0	0	0	MLNKLRSKKGFTLIELLIVVAIIGILAAIAIPQFSAYRQKAYNSAAQSDLKNSKTALESFYADNQTYPF*
iron_storage	RG10	NZ_CP076723.1_1586	PF00210-Ferritin_like_domain	140.6	44	91	0	0	0	MLTDKLCTALNKQLNNELYSAYLYLSMSSYASSIGLKGSANWFMVQYQEEMVHAMKFYNYINSRGEHVKLQAIDAPPAEFKNLLDMFEQTLKHELTITASINELTDLALSEKDHATNIFLQWFVTEQIEEEENDRDIIGKLKLIGDNGQGLLMLDNELATRVFVPPPTTAAP*
iron_gene_regulation	RG10	NZ_CP076723.1_1748	Sid_PchR_pyochelin_regulator_Pseudomonas_aeruginosa_PA4227_180623	27.1	18.3	94	0	0	0	MSVPSVAVVAINHFSPFHFSVPCIIFGDVLPGQKLFNLTICAGEPGALRSRQGFSIETCVGLEALEEADIVIVPYWRDPSERPNQELLDALVAAYQRGALVVGLCLGTYVLAYAGLLDDRRAGTHWEFEQDFVTRFPNVELDTNALYVEDERLVTSAGTAAGLDCCLYLVHRVHGRAIANKVARRMVIPPHREGGQAQFIEQPVPLSTRDANVNKLLEYLRNNLTEEHSLDELADYSLMSRRTFTRHFQKATGMSVGAWLMSERLQRSQELLETTGHSIERIAELVGFQSASSLRQHFRARFNVTPTEWRKTFHPGSPGA*
iron_reduction	RG10	NZ_CP076723.1_1914	OmcF	105.8	83.7	95	1	0	0	MKKVVIATAAVLSMSVIAVPAFAEAKKGEKIDAKAKFDQHCVACHPKGGNIINPKKGLGKKDLAANGVKTEKDIVAKMRNPGPGMTKFDAKAVPDAEANAIAKYILATFK*
iron_aquisition-siderophore_transport	RG10	NZ_CP076723.1_1932	PvdT-family-siderophore-export	260.4	175	96	0	0	0	MTTLWQSLLIALRALRVNKMRALLTMLGIIIGIAAVIAMVAIGSGASKMISDQISSIGSNLLLVLPGSVTSGGMRSGSGGTQTLTYDDARAIKAECPSVAAVAPNVRGSGQVVYGNQNWSTVVYGVTPEIVDVRDWTIVAGRNITQSDVDGATKNCLIGQTVADNLFGGTDPVGKIIRIKKIPFTVVGILGRKGQSPQGQDQDDVIYVPLRTAQRKLLGSQFPNVVGSIMVQAKDAEVLDKAEEEVTELLNQRHRIGPNREVDYTIRNLSELLAVTEQSSKVMSILLGAVASISLVVGGIGIMNIMLVSVTERTREIGIRIAIGAKKRDIMLQFLTEAVLLTTCGGVIGMLLGVAGAKLVASFIGWPTLISVNTIIIAFGFSAGVGVFFGFYPARKAAS…
iron_aquisition-siderophore_transport	RG10	NZ_CP076723.1_1933	PvdT-family-siderophore-export	252.7	175	96	0	0	0	MDEVVRLTDVVKVYTMGEERVEAMKGVSFTVNRGEFVSIMGASGSGKSTCMNILGCLDVPTRGSYFLDGVDVGRLSADALAEVRNKKLGFVFQGFNLLARTTARQNVELPLVYAQIPAAERRARALEALERVGLAGREGHYSNQLSGGQQQRVAIARALVNRPSIILADEPTGNLDSRTTIEIMSIFQELNRQGITIIMVTHEPDVAEFTNRHIIFRDGEVISDAPYQAKSAVLPAEVQHQ*
iron_aquisition-siderophore_transport	RG10	NZ_CP076723.1_1934	PvdR-family-sideropore-export	138.9	61	96	0	0	0	MKRIVGAVILLTVLGAAGYFYFKQPPKVQYKTLKVERGAITSTVSATGTLNAVVTVQVGTQVSGTIAKLYVDFNSSVKKGQPIAQIDPALFNSAVQQARGNALNAEAALAKAKVTQVDAKRTLGRNRELLKEGIIAQSDLDAAQTAYDSALAGVKAAEASVLQTRGALKQAETNLNYSTIRSPVDGTVVSRNVDVGQTVAASFQTPTLFTIAQDLTKMQIDTSVDESDISKLKVGQKATFTVDAYSDRQFEGTVVQIRNAPVVTQNVVTYVTVIAVDNKELKLKPGMTANVTVETQRKDNLLKVPAAALRFKPRSDKEKAGAAKNGSGSMTGTGGGHGAGTGPKGKPGGKDGGKDGGQKVYTLNAEGKPVPVSITTGISDGGFVEVLTGNLKEGDDVIV…
iron_storage	RG10	NZ_CP076723.1_2276	PF00210-Ferritin_like_domain	93.1	44	98	0	0	0	MGSKGREIVGMDVEELLNLLNRAFCDEWFAYYQYWLGAKVVKGPMKDAVGAELLVHATEELAHADMVALRIIQLGGTPVTKPEEWYKFTNCGYDAPDDPFVKTILEQNIKGEQCAIGVYKKLLDLTREKDPVTYNMVLTILQQEVEHEEDLQALLEDYELLVGALKG*
iron_gene_regulation	RG10	NZ_CP076723.1_2381	PF02742-Iron_dependent_repressor-dtxR_family_metal_binding_domain	76.3	20.7	99	0	0	0	MKLSDKAEEILEALWIESEEKGAGYAELDRMEIDPSDPAYHELSAHALVEIRGGRIYFRPEGREEGRMTIRRHRLAERLMMDVLNIRGESGDVKACQFEHLLNEGVDSKVCTMLNHPATCPHGKPIPPGECCEEARKSGDLGVVPLTELKPGDDGDIAYIQTEDSKKMQKLMAMGVLPGNRISLLQAFPSYIFRVGFSEFAIDSAMAREIFVRR*
iron_gene_regulation	RG10	NZ_CP076723.1_2385	PF01475-Iron_dependent_repressor-fur_family	142.6	23.8	99	0	0	0	MKRAKKKAFADFMSQRGLKSTKQRDIILDSFLSSDRHLSIEELYLKLRSKNPNIGYATVYRTLKLFAEAGIAREMQFGDGQTRYEHVSEGEHHDHLVCTRCGHIEEFENETIEKLQDEVANSRGFLIERHRLEIYGLCANCRK*
iron_reduction	RG10	NZ_CP076723.1_2390	OmcF	157.8	83.7	99	1	0	1	MQRRLVVTMAILALITGGVTGCKKKSEEQAQPPQSVVSTAKSATTNAPPAPSATGLTGEQLFKQHCAVCHPNGGNTITPSKTLSAKAMADRSKITKPEDIVKIMRHPGPGMNKFDEGMISNDDAKKIGQYILSTFP*
iron_gene_regulation	RG10	NZ_CP076723.1_2782	Sid_PchR_pyochelin_regulator_Pseudomonas_aeruginosa_PA4227_180623	24.2	18.3	100	0	0	0	MARDEERIWYAALKAKDARFDGHFFVGVASTGIYCRPICRAKLPKPENCTFYTTAAAAEQAGFRPCLLCRPERAPGTAPVDASVALVHRAKVLLEENCGSGLSLDQIADHLGCTGRHMRRVFSAAYHVTPVQYLQTCRLLLAKNLLTDTDLSVIDVAMAAGFGSLRRFNDLFKSQYRLAPTALRRQSSSAKSRDNAIVLALGYRPPYQWRQMLDFLAQRAIPGVETIIDGAYLRTVHLVGSEQQHVYGWVRVGHRPENNVLTVTVDSSLLPVLTQLLARIRHLFDLFCDPHAVYEVLGAMNAIRPDLCTLGTRLPGCFDPFEMAVRAVLGQQITVKAARTLAARLVATHGAPVATGIAGLTHAFPSPQHVITLDGPIDGHLGPLGITGARARTILELAR…
iron_storage	RG10	NZ_CP076723.1_2818	PF13668_Ferritin_like_domain	26.9	23.4	101	0	0	0	MNVFDCAIKIEEETKAYYEGLEAEAMEPEMKTLFSMLAASEEEHQRKLRRLRKRMDGAKLEGLTQNACRFRPLLSQRELLEEAGRDPNLYRFAVNNEEQEIRFYEELASAATDETTRKGLRMLAQEERRHLQKVTNIYSFVETPKTFLAWGEFSNMQEL*
iron_reduction	RG10	NZ_CP076723.1_2902	DFE_0462	40.9	40	103	20	0	3	MFKKGIAAAGCLAVVAAGWSYAATTWQVQTKLSTAGGTIQVRDKALQTSAGSTAYNNFTTSTGLIPVKVAAKPGYKITTIYKSGVAQAVTDPNLYSVDLQKAGGLTQSVVASFAALPNTVTGAVIGSGTISPSSATVYTGGSTTFAVTPATKYQVLTAISPAGLPMKDMLGKAVTLPYGGGTVNVTLSNVQASQTVTATFATASVSAGTDNVVATSTPVTLQGTAGAGATIAWAQVSGPAVDTTGWTTATPSFTPATAGTYVFKATESLMGLSDTVQITATGDMDAYVKSACDGCHNATTGVVPSNAYNGWKVSDHKTAGINCITCHTDGAMPTPANTKSVNPDTFIITGATAGNIGDNYCDKCHNGVRTFNHDVAVVPTTTCSNCHTPHYYSQNGQDH…
iron_reduction	RG10	NZ_CP076723.1_2904	DFE_0462	44.3	40	103	12	0	0	MMNRLRSKPVRGEMMKAPTLMWRVGCLVIVAALAAGVVGTPAHAKLSVLSSPHNLSASGGRGGSRPGVSFSEERRVCVFCHVPHQATPGLPLWSRPLSPEGTNYQLYQSSTLSAAAVTGKPTGASRLCLSCHDGTIALGQFAGSGITTTVTMPGGTTDNPNLTVNLTDDHPISIQYTESVAQQSQLVSPSALQGRVRLEGGSVLQCTSCHDPHDNQYGDFLVINNTNPALPNYQPGAPLCVACHRPAGWDNAAHNPVRTPTLPNGCVTCHVVHNAPRPVRLLRGAKLEDTCYQSCHNGTGVGADIKSLLGAGMHRHPVGEDGGGVGHDEKESLPAAEHHVQCVDCHNPHQAALEATPLSLPPFVNGTLRGVVKDNLGGMADYEYEICFKCHSGANADKF…
iron_reduction	RG10	NZ_CP076723.1_2907	DFE_0462	93.5	40	103	5	0	0	MLKKLGSILFIAYALSVLCGCDPVTLHKVTSTIFDGVPSLPPPEQLCQEYQVTKVEDEKKKDNVKVASDAAAAGSSHLPYREKRCNACHDKTQDSGLIKPKAQLCFVCHPKIIKGSMAHGPAAVGSCLECHEPHSSNYPALMKTEKAKLCSGCHQEKRLALAMHQKVSSNGMFCVDCHDPHGGASAYFLR*
iron_reduction	RG10	NZ_CP076723.1_2908	DFE_0463	102.2	100	103	0	0	0	MTLTDTLSKNLKRLIAFFCVGAALSGCAASKPKLPPAFFPPPPDEPHIQYLMGINNSSDLGSSSGGVGRLLLGGSQVVTSIGKPYGIAYKKGKVYVCDVESGQVIVIDIVQNTMRNLSDEAGAGELRKPIGVAVDDDGNVYVADSGRKDIAVYDDNGKFLRSLGKGLAKRTLVGVAVYKDFVVTVDNASGLIFVLDRKSGEVLNTLGNSPDSTKNPSLPNGLTVDKQGFIHVVNVGNGTVKEYDLDGNMRSSFGTLGDVPGQFTRPRGIDVDDDGNIFVVDAGHGVVQVFNSERRILGDFGRPGLLQGSLNLPAGVVTTKDHVELFQKYAAPGFKLTELIFVTNQFKSSINKLVAVYGMGVMAGWKPQGETKVEPKVEPKGEPKPGVKTEPKEKGGKTG…
iron_reduction	RG10	NZ_CP076723.1_2909	DFE_0461	229.5	40	103	15	0	0	MKVLSLASTALAALALFCCSPALGASCTTTECHAPLSALKYPHAPVKEGDCSPCHSQKGKEHPVKGAKTFELTAKASALCKDCHDIPGQKKVVHAPVSEGDCASCHNPHGGGNRFLLDVGEDRSKLCFNCHDAAPFKAKFMHGPAAVGACNSCHDPHSSVEKRLMKDKTRNVCLGCHADFAAQLKQATFVHPPVSKDPCTACHDPHGSAVEMFLKVKSPELCVGCHAKVGKQIAQVKVQHKPMQEKGGCSNCHSAHFSKAKKLLSGSEMEVCLSCHVKGKAGNLRDIQAEIKDKKFLHGPLQKGSCSACHDPHGSDNFRLLRGKYPEDLYAPYQDGLYDACLKCHDRNLLRFPETTIYTKFRNGNRNLHIVHVKTRKGRTCRICHEPHAADGEKLINKD…
iron_aquisition-siderophore_transport_potential	RG10	NZ_CP076723.1_3292	ExbB-family	134.7	22.3	105	0	0	0	MGMLASTGLVVKLVLLLLLYFSVVSWGIIFYKLLQVYRANGASERFLEFFWKAKRFDAINSQLDRFEHSPLTVLFQEGYGELRKLQEKVEEKADPNIVSTDLGGVDNIARALRRATTIEITRLEKYLTFLATTGATAPFVGLFGTVWGIMTAFEKIGQSGSASLAVVAPGIAEALIATAIGLVAAIPAVMGYNHFQHKIKVLISEMDSFSTEFLNIVQRNFAGR*
iron_aquisition-siderophore_transport_potential	RG10	NZ_CP076723.1_3293	ExbD-family	107.6	32.7	105	0	0	0	MEFGNRENGDRGTMSQINVTPLVDVMLVLLIIFMVTAPMMQQGVQVNLPKAETKSLAPKEDTLVVSVEQSGKTFINSTEVSGDQLKDKLTTMLAGREKREVFLKADQAVPYGDVVRVMAQIKGAGVERLGMVTESPQRR*
iron_aquisition-siderophore_transport_potential	RG10	NZ_CP076723.1_3294	TonB-family	58.9	21.8	105	0	0	0	MKTALTRNYPGPGGMLALSLVCHLVVFLIIANWHFSPEFLRDETPVTYVDMVTLPVAAPQSGVPQAPAAAESKAPAAPAPVPPAPAKPAMALPTKPAAKTPPPKSQAKTEQQQKEAEDKAFSDRMAKLQQKAEDRRQAAVLDAMRNRGNARTGMPGATGNQAGSDYSSYLQSRLRDALKQVIATQTSAPQVIATITVSPDGRIECRVEKGSGDAFFDDSVQRAVALAGKTLVPPPNRSQYKRVFRFMPEGVK*
iron_aquisition-iron_transport	RG10	NZ_CP076723.1_3312	YfeB-family-membrane-proteins	125.2	50.9	106	0	0	0	MNDKALSVRKLCAGYHGTEVLQDISFSVSAGDYVGICGPNGSGKSTMVKIILSLLAPTSGEVSLLGTPQASFHDWHRIGYLPQGLQFFNPHFPATVDEVIRLGRLSAKKFPRRFNRDDAAAVERTMEWMGISHIRGAMIGELSGGLRQRVLLARALVNEPALLVMDEPTTALDPETRESFYKLIFEMNREKKCTVLLVTHDTATIGKYASHLLYLDKKVVFYGSFDDFCNSSEMTGFFGEHGQHLVCHRH*
iron_aquisition-iron_transport	RG10	NZ_CP076723.1_3313	YfeA-family-iron-binding-proteins	110.1	46.6	106	0	0	0	MKWLMALLLTLLLITPGCSREKEKQHANGKLQVVTTLFPLYDFARTIGGDRAEVTLLLPPGVEPHSFEPRPEDVVRVNRADLFIYTNAVMEPWAANIISGLDKGKVEVVEGGKGIALMQGPVSDQHRGEHDAHEGKGGDPHIWLDFDNARTIARNILAAYVARDPGNKALYEQSAARLDGQLAALDQRYRETLAQCLKKVLLHGGHYAFGYLARRYGLKYISASAVNADAEPTPAKLAELVQVMRREHLNYVYTEELLSPRVAETIARETGAKVLMLRAGHNVTRDDLQRGVSFISLMEENLQNLKTGLQ*
iron_gene_regulation	RG10	NZ_CP076723.1_3314	PF01475-Iron_dependent_repressor-fur_family	103	23.8	106	0	0	0	MDQRHATALKAAGMKATPKRLAILEMLEAEPGYASPEELWKRLKDRFDRLGLPTVYRNLEELSESGVLSKVIHPNRQLYYYFCSNREHHHHFVCLSCRKVEDIPACGIEALEQEVSRRNGGKVLSHILQLNGLCGGCADNGEKQ*
iron_storage	RG10	NZ_CP076723.1_3338	PF13668_Ferritin_like_domain	29.6	23.4	107	0	0	0	MAEQGDVCYTFEAAIEMAAQMENEGFRAYLAALRIVKDKAARQIIKEAAFDELEHKHQLEKALVEGEMKGGEGLHQPVPTMNLDYVLPKKELRPDSTARDAMAYAIHLEKGSIDFYDRMSRGCEGAPMAVLFKKMLADESRHLQELEDLYEQHFMTEN*
iron_aquisition-siderophore_transport_potential	RG10	NZ_CP076723.1_3359	ExbD-family	54.4	32.7	108	0	0	0	MRESRRMKRLERNNHRRQAFLNLIPMLDVLSVLVFFLLFHSFNGDMPEQRLTLPNSVVETKPRGTVVVSVTPETVVVQGQPVVKTAELYDDRVATVREVTDRLNEIQSKIDQGRNTQIAENETREVTLLADKNIPFKVLKKIMTSCTASGYGKISLAVIQKASHA*
iron_aquisition-siderophore_transport_potential	RG10	NZ_CP076723.1_3360	ExbD-family	56.7	32.7	108	0	0	0	MARRRRRQKEELDMDIMEVLNLTPMMDVFTVLVVFLLITAVFTSITIMELSVPTGAGAAAAAKPNFAIEVIVRKAGLEIANGKSVEAVIPKQGDRYDLEKLSEVMRGIKAQYPDKEDATVLMEPKVEYDYLVQVMDVVRGTVVKTPGSAQGAKIVLFPKISIGDAP*
iron_aquisition-siderophore_transport_potential	RG10	NZ_CP076723.1_3361	ExbB-family	77	22.3	108	0	0	0	MHAIVRFFQMGGFFMFPILLVLAAGLAIAVERWIHLNRVKKENSQTWDQVHPILATGDFDRARALVNEDSSTIAQMLSMGLARQGAVRRREDIEIAMEESLMEIIPQLEKRTPYLALLSNIATLFGLLGTIMGLIAAFTAVATASPAEKAALLAASISEAMNCTAFGLMSAIPLLLIHARLTSTTGQIVGSLEMVSVKALNSISTFAKRAY*
iron_storage	RG10	NZ_CP076723.1_3950	PF13668_Ferritin_like_domain	23.4	23.4	110	0	0	0	MNRDDILDQLEKLIQLDVDATHAYDQAIKNVNEVVIKDKLIQFQADHRKHIDLLSAKLLELGGTPPELTSDFKGFLISGFTALRSLTGSKGALEAMESNERLTTSRYEEASKLDFPVDISAIVRANYADEQRHLSFIREALPTLRK*
iron_reduction	RG29	NZ_CP076724.1_104	OmcF	109.8	83.7	112	1	0	0	MLALLSGCTDSPPAGPPPAVSARGEQLFKERCAPCHPDGGNVINPRKTLHGGVLADNGITTSAGIIARMRNPGPGMARFDQGTIPDADARLIAEYILATYR*
iron_gene_regulation	RG29	NZ_CP076724.1_145	Sid_PchR_pyochelin_regulator_Pseudomonas_aeruginosa_PA4227_180623	38.7	18.3	114	0	0	0	MEDAIESLRRSVARWTEREELFETPIPGLSLFKREEVTEPVSGMYEPSVCLVAQGAKRVQLGDETLVYDANHFLITSVHLPTVVQIIEASPEKPYLGLRLMLDLREVSQLMLDSNLPQPRTQQSSRGMAVGEVSLPLLSAFKRLIDLLGEEKDIPILAPMIQREIIYRLLVGDQGARLRQMASAGSQSQQIARAIDWLKGNFSSPLRIDDLATKVNMSTSTFHHHFRTLTAMSPLQYQKMLRLNEARRLMLTERVDATTAAFNVGYESASQFSREYSRLFGTPPLRDITHLRRMATGDLPSVST*
iron_storage	RG29	NZ_CP076724.1_204	PF00210-Ferritin_like_domain	109.9	44	115	0	0	0	MKGNERVIEQLNVRLAEELTATNQYMVHAEMCENWGYKRLYSAIRERAITEMKHAEKLIERILFLEGRPIVSRLDPIHIGGEIPKMHQFDHALEESAIKGYNESIKLALELGDNGTKELLESILKQEEDHIDDIEAQLDQISQMGVQNYLVDQVG*
probable_iron_reduction	RG29	NZ_CP076724.1_581	MtrC_TIGR03507	382.7	209.3	117	10	0	0	MIGRNLRYLVALVVCVLLPLAGCSGGGSTTKITSKGTEVTVGGKVDVAKAAAKTAFLSSTSAGAVNHVFVYNAQDGAQLGTATLGSDGSFSGLTFTLPAAKTVLVFKAIVAQGTFRSLVPVDLSNPPTAGGISASNPISIVISQQSTDIATATSAMLGLSGQLGDANQTLASVGKTYTDCATQVVNAGGSVLAYTSTGLQLSGTLSNSNMLPARAASTLTYDDLNNTQLDGRVISAYIPGNNPIVNFTVVNKATGKGISGLKTFALHVAQLKPETAGSNSYWLNYILSGTNPRPSSDAVSTYNSTTGALATQGYTIIDHGDGSYTAIFGKNVKTVATVPYDGNLIHRIGISVRSVAVPGVVGKTPGAYAGPINPQTNAATANFAVRGVTNLIYDFIPAT…
probable_iron_reduction	RG29	NZ_CP076724.1_588	MtrC_TIGR03507	359.4	209.3	118	10	0	0	MIGRNLRYLVALLVCVLLPMAGCSGGGSSTKRTEKGTEVTVSGKVDIAKAAAKAVFLSSTSAGAVNNVFVYNALDGAQLGTAAIGTDGSFSNLTFTLPATKTILVFKAVVAQGTYRTVVPIDLSNPPAAGAITGSNPISIVISQDSTNRTVLLSQLLGLTGVLGDANQTLASVSKTYTDAATLWVNNGGQQLAYSSNGLALSGKLSSAALLPAQDANTLGAEDLNNTTLDGSISSVSIPGNKPIVSFTVTNKDTGKGIRGLKAFNLVIAQLQPGTSGSPDQWLSYMVTATSRPTTDSGYTVIDNGDGSYTVIFGKDIKAGTGGMVTYDANLTHRLMVGVRSTPSIAQLNDGSTLSNFYNEKYFVSTFVPATPDVAPTVMKDMVTTAACNECHGKIGVTT…
probable_iron_reduction	RG29	NZ_CP076724.1_595	MtrC_TIGR03507	417.8	209.3	119	10	0	1	MQDKLLKRFSGFLIASTAAAALLLGGCEGDRGPRGAQGPAGTGVFTNLSSSTADQQANITFDQQNSTVNSVTIQSPPVVTFTLKTASGQPVEGIGRRNASGQLNNLAFTLAKLVPASNGTPSHWVSYIVTTFPTDGSAPAATRPTRDREGTLVYLGNGQYRYTFARDIKLIQSQVNAMTFTGNNRRNDLGDLTYDPNLTHRLVVEYGGTIPNTTPSLIYKNSINIVYDFIPATGARVTSSTTGAAERNIVLTKYCNECHGNPGDPSDLNQQGWGLGITTPHAGRVDTRYCVLCHTSQRAYGRAISTPTAGAFTGNTYVTAATTTADPSTDEVQILGEFVTLIHKIHMGSNLTETGYNYAGIHFNETGYPQSAGLCRKCHRAETPQQLAVTPQGDNWRTM…
iron_oxidation	RG29	NZ_CP076724.1_623	Cyc2_repCluster3	71.3	27.3	120	1	0	0	EMPTY
iron_gene_regulation	RG29	NZ_CP076724.1_992	Sid_PchR_pyochelin_regulator_Pseudomonas_aeruginosa_PA4227_180623	22.2	18.3	122	0	0	0	MDKAQAYAQRFDRVVRYIERHLDEPLTVEGLSRVAHFSKFHFHRQFTLYTGMGVFAFIRQMRLKHASYRLCYRREERIIDIALDAGFESPEAFSRAFRQVFGQSPSQFRKSPKWQPWKERFRPPPMQRREDMEVKIVEFPETRIAVLAHRGAPEKLNDSALKFIEWRKESGLSPVKQALTLGIAYDDPAVTEPERFRFDICGTVSEPVPENPQGVENGVIPGGRCAVVRHLGCHDRIGDTIYPLCRDWFPQSGEELRDFPIFFHYLNLVPDVAEHELVTDIYLPLK*
iron_reduction	RG29	NZ_CP076724.1_1365	t4ap	109.9	102	123	0	0	0	MLNRMRSNKGFTLIELLIVVAIIGILAAIAIPQFSSYRIKSYNTAAASDLKNVKTALEAYFADHQEYPH*
iron_storage	RG29	NZ_CP076724.1_1452	PF00210-Ferritin_like_domain	138.3	44	124	0	0	0	MLTEKICTALNKQLNNELYSAYLYLSMSSYAASIGLKGSANWFMVQYQEEMVHAMKFYNYINSRGEHVKLQAIAAPPEEFKNLLDMFEQTLNHELTITSSINDLTDLALSEKDHATNIFLQWFVTEQIEEEENDRDIIGKLKLIGDNGQGLLMLDSELATRVFVPPPTTAA*
iron_gene_regulation	RG29	NZ_CP076724.1_1606	Sid_PchR_pyochelin_regulator_Pseudomonas_aeruginosa_PA4227_180623	25.7	18.3	127	0	0	0	MSVPSVAVVAINHFSPFHFSVPCIIFGDILPGQKLFDLKICAGEPGPLRSRQGFSIETSFGLDVLEQADIVIVPYWRDPAERPHQELLDALVAAHQRGALVVGLCLGTYVLAYAGLLDDRRAGTHWEFEQDFINRFPSVRLDTNALYVEDDRLVTSAGTAAGLDCCLYLVHREHGRSIANKVARRMVIPPHREGGQAQFIEQPVPLSTRDANVNKLLEYLRNNLGKVHNLNDLADYSLMSRRTFTRHFQKATGMSVGGWLMSERLQRSQELLETTSHSIETIAELVGFQSAASLRQHFKARFDVTPTEWRKTFQAGSIVT*
iron_reduction	RG29	NZ_CP076724.1_1754	OmcF	101.3	83.7	128	1	0	0	MKKVVIATAAVLSMSVIAVPAFADVKKGEKIDAKAEFDKHCVACHPKGGNIINPKKGLGKKDLAANGVKTEKDIVAKMRNPGPGMTKFDAKSVPDVEAHAIAKYIMATFK*
iron_aquisition-siderophore_transport	RG29	NZ_CP076724.1_1772	PvdT-family-siderophore-export	262.8	175	129	0	0	0	MTTLWQSLLIALRALRVNKMRALLTMLGIIIGIAAVIAMVAIGSGASKMISDQISSIGSNLLLVLPGSVTSGGMRSGSGGTQTLTYDDARAIKAECPSVAAVAPNVRGSGQVVYGNQNWSTVVYGVTPEMVDVRDWTIIAGRNITQSDVDGATKNCLIGQTVADNLFGGTDPVGKIIRIKKIPFTVVGLLGRKGQSPQGQDQDDVIYVPLRTAQRKLLGSQFPNVVGSIMVQAKDAEVLDKAEEEVTELLNQRHRIGPNREVDYTIRNLSELLAVTEQSSKVMSILLGAVASISLVVGGIGIMNIMLVSVTERTREIGIRIAIGAKKRDILLQFLTEAVLLTTCGGVIGMLLGVAGAKLVASFIGWPTLISVNTIVIAFAFSAGVGVFFGFYPARKAAS…
iron_aquisition-siderophore_transport	RG29	NZ_CP076724.1_1773	PvdT-family-siderophore-export	250.6	175	129	0	0	0	MDEVVRLTDVVKIYTMGEERVEAMKGVSFTVHRGAFVSIMGASGSGKSTCMNILGCLDVPTRGSYFLDGVDVGKLSADALAEVRNKKLGFVFQGFNLLARTTARQNVELPLVYAQIPAAERRARAMEALERVGLAGREGHYSNQLSGGQQQRVAIARALVNRPSIILADEPTGNLDSRTTVEIMSIFQELNRQGITIIMVTHEPEVAEFTSRHIIFRDGLVISDQPFQAKTAVPPAEVQQ*
iron_aquisition-siderophore_transport	RG29	NZ_CP076724.1_1774	PvdR-family-sideropore-export	137.1	61	129	0	0	0	MKKIVGAVILLTVLGAAGYFYFKQPPKVQYKTLKVERGAITSTVSATGTLNAVVTVQVGTQVSGTIAKLYVDFNSPVKKGQPIAQIDPALFNSAVQQSRGNALNAEASLAKSKVTLADAKRTLGRNRELLKEGIIAQSDLDAAQTAYDSALTGVKAAEATVLQTRGALKQAETNLNYSTIRSPVDGTVVSRNVDVGQTVAASFQTPTLFTIAQDLTKMQIDTSVDESDISKLQIGQKATFTVDAYSDRQFEGKVVQIRNAPVVTQNVVTYVTVIAVDNKELKLKPGMTANVTVETLRKDNLLKVPAAALRFKPRSDKEKPGAAKNGAGGSAGPGGMTGAGGGRGAGAGPKGKGGGKEGGQKVYKLSAEGKPVPVAITTGISDGSYVEVLTGNLKEGDDV…
iron_aquisition-siderophore_transport	RG29	NZ_CP076724.1_1930	PvdT-family-siderophore-export	246.7	175	130	0	0	0	MLWNTLLLSLRAIRRNLMRSFLTVLGIVIGVAAVVIMVTLGNGATRSVSDQISSMGSNLLMVMPGQRFGPGSDAAPSFKSADIDAIKSQISSAEWVAPVAGKSVTTVYQSRNWPTMVSGTSNDYFHAGNWEIASGRMFAEGEERGGKAVCVMGETVRKKLFGGQNPVGCEIRVKDFSCEVVGVLKPKGQSGMGSDQDDSIVMPLKTVQRRLTGNQDVSRFSVSVRKGASVEAATRQLTLLLRERRKISDSEEDDFRVMDTRQIAQTLTSTTKILTMLLSAVAAVSLLVGGIGIMNIMLVSVTERTREIGIRLAIGALEREVLLQFLIEAVVLAGMGGLAGIALATGASMALAHAMNIPYLFDLKVNLLSFLFSAAIGVVFGFFPARRAAGLNPIDALRH…
iron_aquisition-siderophore_transport	RG29	NZ_CP076724.1_1931	PvdT-family-siderophore-export	236.5	175	130	0	0	0	MIESPLIRLSGVTKTYGRGHAEFQALKGIDLDIFSGDFVAVMGPSGSGKSTTMNILGCLDTPTSGSYQFQGVHVEQLERNQRALLRRHYLGFVFQGFNLLARTTALENVELPLIYRGEPTAARHQAARAALEQVGLKGWESHTPAELSGGQQQRVAIARAIVTRPEVLLADEPTGNLDTRTSHEIMELITSLNAKLGITVLMVTHEQDVASYARRVVHFVDGVVESDLRNGEGY*
iron_aquisition-siderophore_transport	RG29	NZ_CP076724.1_1932	PvdR-family-sideropore-export	106.3	61	130	0	0	0	MKENEAQRVEAASLEKLLKADPAGLLGKSRVWIVAAAVVAVLAAAAFSLRPAEKDPAPSFATEAVESGTLVVKVSATGNLQPTNQVDVGSELSGMVDKVLVDDNDRVRKGEVLALLDLSKLKDAVVKSRASLVAAQAQVLQMQATSAEARAALARYRQVAQLSGGKVPSKAELDTAEANVKRAEANEANARAAVTQAQANLQSDRTNLAKATIRSPINGVVLKRNVQPGQTVAASFTAPVLFTLAEDLSKMELQVDVDEADVGQVKVGQKALFTVDAYPGRKFDAVITRVSYGSQTKNNVVSYLTVLQVKNDDLSLRPGMTGSAEITTVTRDKAILVPNAALRFTPSSGEAAAKKPGGVIGALMPRPPAAQPKQITAGSKDGQRQVWVLQGGKPVAVEV…
iron_storage	RG29	NZ_CP076724.1_2124	PF00210-Ferritin_like_domain	88.7	44	132	0	0	0	MGSKGREIVGMNVDELLTLLNRAFCDEWFAYYQYWLGAKLVKGPMKDAVGAELLVHATEELAHADLVALRIIQLGGTPVTKPEEWYKFTNCGYDAPDDPFVKTILEQNIKGEQCAIGVYKKLLDLTREKDPVTYNMVLTILQQEVEHEEDLQALLEDYDLLIGAMKG*
iron_gene_regulation	RG29	NZ_CP076724.1_2248	PF02742-Iron_dependent_repressor-dtxR_family_metal_binding_domain	76.3	20.7	133	0	0	0	MKLSDKAEEILEALWIESEEKGTGYAELDRMEIDPSDPAYHELSAHALVEIRGGRIYFRPEGREEGRMTIRRHRLAERLMMDVLNIRGESGDVKACQFEHLLNEGVDSKVCTMLNHPATCPHGKPIPPGECCEEARKTGDLGVVPLTELKPGDDGDIAYIQTEDSKKMQKLMAMGVLPGNRISLLQAFPSYIFRVGFSEFAIDSAMAREIFVRR*
iron_gene_regulation	RG29	NZ_CP076724.1_2251	PF01475-Iron_dependent_repressor-fur_family	142.3	23.8	133	0	0	0	MKRAKKKVFADFMSQRGLKSTKQRDIILDSFLSSDRHLSIEELYLKLRSKHPNIGYATVYRTLKLFAEAGIAREMQFGDGQTRYEHVSEGEHHDHLVCTRCGHIEEFENETIEKLQDEVANSRGFLIERHRLEIYGLCANCRK*
iron_reduction	RG29	NZ_CP076724.1_2253	OmcF	160.6	83.7	133	1	0	1	MQRRLVVTMAILALVTGGVMGCKKKSEEQAQPPQSVVSTAKSATSNAPPAPSSTGLTGEQLFKQHCAVCHPNGGNTITPSKTLSAKAMADQNKITKPEDIVKVMRNPGPGMNKFDEGMISNDDAKKIGQYILATFP*
iron_reduction	RG29	NZ_CP076724.1_2680	DFE_0462	46.4	40	134	8	0	0	MKATVAILLLETAFLALGQAAYGSSSVVNTKHNLSVSGPGELKSTVETRVCIFCHTPHHANEDKRLEVNPLWSREASSVTYDPYFSETMQATTKPGQPTGTSRLCLSCHDGSIALGMLKGNYQLPGITSRITPDRSSYIGSDLRNDHPVSFPYDSMLSTKDLELNAPSTLPPEIRLERNTNFVQCTTCHNPHKDPSPPNSKFLVLPNYKNGTQLCIACHNKSGWSANVHSTADATKLDGCEICHKPHGANGVNYAPLLGNRYEYRTQHQYDAGGYSLCLRCHAEADILDPLHPEKTKFPKHYSHVVTQGYPCIACHPSHGVTINDAAHAHLVEFSSIFVTSGTYDSVTKSCNVTCHPTTHLTNPKYY*
iron_reduction	RG29	NZ_CP076724.1_2683	DFE_0462	97.2	40	134	5	0	0	MSGWGGQRRVRRGGRRAMLISLVGMVVGLAGCGSTGHRMMTIFFNEVPAFPGSDEYCSDYESGKTPTGSKEQQKDVTLVLHLPYKEKRCPDCHSQEKDVNDGLVAPRNKLCFKCHPEIAKHPRVHGPVADGDCLACHLPHSSSNPALLITSRDRICAECHTEQRLAATMHERLSRKGMVCVDCHDPHSSSSKIFLK*
iron_reduction	RG29	NZ_CP076724.1_2684	DFE_0463	103.3	100	134	0	0	0	MVRSMSRARLGLFAAVFSLLLSGCAGTRGARGPVFFPPAPDLPRIQYLGGFSNSADVEGKDTSLSLLSIGGVDQKKVIPIVKPYGVAVGKGKIYIADLGGRVLIADPANKTFTRLKGDNGIGKLKKPIQLAVDELGSLFVADNGRKEVLVYDPQGEFVRAVGLGGDAAPASVAVDAERLYVLDTRKGAIRVFDRQTFEQVKEIGTGDGAEQSLSLPITMAIDSKGVIRVTNAGNGKVMSFDKDGHFIAAFGDIGDGFGQFSRPKGIAVDDNGYLFVVDAAFQNVQVLNEKGQILMYFGGVIPYGGMNLPAGVAVGKDTSGYYQGLAEKNFEVEQIVVVANQFGDPKIGIYGFGKQKGIDYDKEYQRILKERQQRIQELKEKQKVAPASGKETGTTEAK*
iron_reduction	RG29	NZ_CP076724.1_2686	DFE_0461	244.1	40	134	15	0	0	MKTTVLFLCLLTVLGAPGRALAESCISTACHTQISGLKYRHAPVEGGECSTCHVQQGKEHPVKGGKTFKIAGGGKELCVGCHSGIAKQKVVHPPVKEGDCLSCHKPHGGSGRYLLDVGPDLGALCFSCHDQAPYKKKYVHGPVAEGTCLACHSPHDSANKFLLKDGMKELCLGCHEDFAKEMKTAKRVHSPVKDKPCTSCHDPHSGDYRYLLKEKMPDLCMGCHKNLDQRLKASKGTHKPVLEGKGCSNCHSTHFSKEKGLLIGEQKEVCLGCHGSDKVGNPALKNIAQELSGKKQQHGPIAKGRCDGCHDPHASNYGRLLTGAYPDGFYAAYRDGAYGLCLKCHDKNLLTFKETTMYTKFRNGDSNLHFVHVADRSKGRTCRTCHEIHASSGDALVAT…
iron_reduction	RG29	NZ_CP076724.1_2761	OmcS	469.6	78.2	135	6	0	0	MTTQSQNSTFGKRSRIPLLMITALVISLSSAHAASFAKGESFHKGGTGECNGCHATGASEIALRKNRSAIDLLGSDASSTCLRCHEASDGSVTPQGHYIATSGLQLGEGMAPVELTPAGDFGWLKKNYRWRGENGRMEESQGQRHGHNIVAADYGYTADSKITMAPGGNYPSQKLSCTSCHDPHGNYRRAADGTISNAGLPIIASGSYTTSPEPGPNGTVSTYRMLAGKGYQDKGGAGLEFRADPPAAIAPVSYNRDESVNDTRVAYGSGMSEWCSNCHDRMHADNSGRASQHPSGKNARLGAESASNYNSYVASGNLNGSMTTAYNSLVPFEMGTDDYQTLKATANSNGSNRSGANMDSNVMCLSCHRAHASGFDSMTRWNVSATFIVYNGAYPGTDN…
iron_reduction	RG29	NZ_CP076724.1_2774	OmcS	459.2	78.2	136	6	0	1	MKTSWFSAIFPVMCALATMILVQPRALAFHSGGAGECEGCHSMHGSKDGVVQIGGGASLLKGSDASSTCLLCHQANGDSGPTTYHVSTPDGEIPPGTSPKQLSPGGDFGWLKKSFTWYADMTSPMSQSSGERHGHNIVAQDFNYQPDITNITAPGGSYPSQALSCISCHDPHGRYRRTLDGSVSTSGAPIKASGSFLTSPEPDAAASVGTYRLLAGSGYYTKALGAGQSFIYGPPAALAPLVANRSEDTTQTRIAYGAGISDWCRNCHTDKIHNGTVSFQHPTSGVATGTSSGVLGPDMVNYYDSYVKTGDLTGTAGTAYLSLVPFEIGTNNYATLRTILSVTPTKGPDTADGTPAVMCLSCHRAHASGWDEAVRWNSKSTQIEYAGKYSQEGQLYQPY…
iron_reduction	RG29	NZ_CP076724.1_2775	OmcS	565.2	78.2	136	6	0	0	MKLTKVVTAAALFTFATAGSALAFHSGGVAECEGCHSMHNSFEGSANVTGMAQYQSGPFLLKAQDQSGACLNCHQSADTAPTGYHISTAGVTPLDSTTPVEMTPGGDFAWLKKTMTGSIRKEATTWDGDRHGHNIVAVDFGYTADKVLTAAPGGTYPAANLACSSCHDPHGRYRRFADGTYASTGLPIFASGSYNNTAAPIANVSALGAYRILGGVGYQPKSLAGSFAFTSQPPTAVAPSGYNGVNTTIAGTFDRVAYGNGMSEWCANCHTAMHKDAYTSGTKGLVHPAGDGAKLTAAIVTNYGAYVSSGIMTGTAAGSYSALAPFETGNAADLAGVAALKAFQTTPAAPSTSNNVLCLSCHRAHASGFESMARYYLGNEFMTVADSANAGMYDTSTTE…
iron_reduction	RG29	NZ_CP076724.1_3133	OmcS	419.2	78.2	138	6	0	0	MRIPRSCAFVLLVFSHVVASTASDEVFHNGGTGNCTGCHTTPPQLRGSDAGSTCLICHQAPLGVALPSKYFIATDVGSFSICVQLPPAGDFCWLKKTYKWSTSRGATEFSRGERHGHNIVAIDFGYEADSTHSFSPGGNYPSSSLTCISCHDPHGNYRRRADGSIGTSGPPVVASGSYPDSPDPTASASVGTYRLLCGRGYQPNSLPGTPPMASDPPAAIAPRVFNRSENAYATRVAYGSGMSEWCSNCHAQLNSSHSHPSGASAVLSEGIASNYNSYVRSGDLSGQRERSYNSMVPYELNTRDYAVLKSIAASADLKQSGPAGKENVMCLSCHRAHASGWDASTRWNMQSTYLVYEGTYPGTDNGAPVEYSLGRLSSEIQQTFYDRRATDFATFQRSL…
iron_aquisition-siderophore_transport_potential	RG29	NZ_CP076724.1_3145	ExbB-family	134.7	22.3	139	0	0	0	MLASTGLVVKLVLLLLLYFSVVSWGIIFYKLLQVYRANGASERFLEFFWKAKRFDAINSQLDRFEHSPLTVLFQEGYGELRKLQEKVEEKADPNIVSTDLGGVDNIARALRRATTIEITRLEKYLTFLATTGATAPFVGLFGTVWGIMTAFEKIGQSGSASLAVVAPGIAEALIATAIGLVAAIPAVMGYNHFQHKIKVLISEMDSFSTEFLNIVQRNFAGR*
iron_aquisition-siderophore_transport_potential	RG29	NZ_CP076724.1_3146	ExbD-family	107.5	32.7	139	0	0	0	MEFGNRENGDRGTMSQINVTPLVDVMLVLLIIFMVTAPMMQQGVQVNLPKADTKSLAPKEDTLVVSVEQSGKTFINSTEVAGDQLKDKLNTMLAGREKREVFLKADQAVPYGDVVRVMAQIKGAGVERLGMVTESPQRR*
iron_aquisition-siderophore_transport_potential	RG29	NZ_CP076724.1_3147	TonB-family	60.9	21.8	139	0	0	0	MKTALTRNYPRPGGMLALSLVCHLVVFLIIANWHFLPEFRRDESPVTYVDMVTLPVAAPQSGMPQAPAPAEAKAPAAPAPAPAAPKPAMALPTKPAAKTPPVKSQAKTEQQQKEAEDRAFNERMAKLQQKAEERRQAAAIDALRKKGSARTGMPGATGNQAGSDYSSYLQSRLRDALKQVIATQTKAPQVIATITVAPDGSIDYRVEKGSGDPFFDEAVQRAVALAGKTLVPPPNRSQYKRVFRFMPEGVK*
iron_aquisition-iron_transport	RG29	NZ_CP076724.1_3165	YfeB-family-membrane-proteins	128	50.9	140	0	0	0	MKDKALSVRNLCAGYHGTEVLQDISFSVNAGDYVGICGPNGSGKSTMVKIILSLLAPTSGEVSLLGSPQASFHDWHRIGYLPQGLQFFNPNFPATVDEVVRLGRLSAKKFPRRFTREDALAVERTMEWMGISHIRGAMIGELSGGLRQRVLLARALVNEPALLVMDEPTTALDPETRESFYKLIFEMNRERNCTVLLVTHDTATIGKYASHLLYLDKKVIFYGSFDDFCSSPEMTGFFGEHGQHLVCHRH*
iron_aquisition-iron_transport	RG29	NZ_CP076724.1_3166	YfeA-family-iron-binding-proteins	116.8	46.6	140	0	0	0	MKWLMALLLALLLAVPGCSREKQQTDGKLQVVTTLFPLYDFARTIGGDKARVSLLLPPGVEPHSFEPRPEDVVRVNRADLFVYTNAVMEPWGANIISGLDRGKVEVVEGGKGIPLAQGPVSDQHRGEHDAHEGKGGDPHIWLDFDNARAIAKNILTAYVARDPANKAYYEQNAAKLDGQLAALDQRFKETLAQCPKKVLLHGGHYAFGYLARRYGLKYISASAVNADAEPTPAKLAELVQVMRREHLNYVYTEELLSPRIAETIARETGAKVLPLRAGHNVTRDELQRGVSFISLMEENLQNLKTGLQ*
iron_gene_regulation	RG29	NZ_CP076724.1_3167	PF01475-Iron_dependent_repressor-fur_family	103.9	23.8	140	0	0	0	MDQRHATALKAAGMKATPKRLAILEMLEAEPGYASPEELWKRLKDRFDRLGLPTVYRNLEELSESGVLSKVIHPNRQLYYYFCSNREHHHHFVCLSCRKVEDIPSCGIEALEQEVSKRNGGKVLSHILQLNGLCGGCADNGEKR*
iron_storage	RG29	NZ_CP076724.1_3191	PF13668_Ferritin_like_domain	29.5	23.4	141	0	0	0	MAEQGDVCYTFEAAIEMAAQMENEGFRAYLAALRIVKDKAARQIIKEAAFDELEHKHQLEKALVEGEMKGGEGLHRPVPTMNLDYVLPKKELRPDSTARDAMAYAIHLEKGSIDFYDRMSRGCEGAPMAVLFKKMLADESRHLQELEDLYEQHFMTEN*
iron_aquisition-siderophore_transport_potential	RG29	NZ_CP076724.1_3213	ExbD-family	50.2	32.7	142	0	0	0	MRESRRLKRLERNNSRRQAFLNLIPMLDVLSVLVFFLLFHSFNGDMPEQRLALPTSVVETKPRGTVVVSVTPEAVVVQGQAVARTADLYDDRVGTVREVTDRLDQIESSLKATGGGVAENETREVTLLADKTIPFKVLKKIMTSCTASGYGKISLAVIQKASHA*
iron_aquisition-siderophore_transport_potential	RG29	NZ_CP076724.1_3214	ExbD-family	63.4	32.7	142	0	0	0	MARRRRRQKEQPHEDIMEILNLTPMMDVFTVLVVFLLITAVFTSITIMELSVPTSAGASAATPPNFAIEVIVRKSGLEIANGKSVEAAIPKKNDKYDLEKLSEVMRSLKAQYPQKEDATVLMEPKVEYDYLVQVMDTVRGAEVRTPGSKEVARVALFPKISIGDAP*
iron_aquisition-siderophore_transport_potential	RG29	NZ_CP076724.1_3215	ExbB-family	75.9	22.3	142	0	0	0	MHTIVRFFQMGGFFMFPILLVLSAGIAISVERWIHLNRVKKENREMWEEVHPVLAQGDFDKARELVYEDNSAIAQMLSMGLARQGAVRRREDIEIAMEESLMEIIPQLEKRTPYLALLSNIATLFGLLGTIMGLITAFTAVASASPAEKAALLAASISEAMNCTAFGLMSAIPLLLIHARLSSTTGEIVGSLEMVSVKALNSISTFSKRAY*
iron_aquisition-iron_transport	RG29	NZ_CP076724.1_3273	FeoB-family-iron-transporter	225.5	120.4	143	0	0	0	MSTQLKYKDEESDGEISGRSAEARVITVAVAGNPNSGKSTLINAIAGTRLHVGNWAGVTVEKKEALFDFGGRKIRLVDLPGTYSLSPYSQEEIVARDYLVHERPDLIINVVDATNLERNLYLTVQIMELGIPVVMALNIYDEAQEKGYRIDGKAMEEMLGIAVVPTSATRKTGLDQLLDTALRVADAPKQRVPKKLNYGEDIEVACDYLAKSFRTSYPALTDSYPQRWLLLKLMEQDSHVMRELDLDNLDFLDQALHHLRKAHGEDIESIMADARYSLASGLTREVLHKPELRPTEITEKIDKIVLNRFLGIPIFMAAMWLLFKLTFDLSAPFGAWLGSMTDGPFKRWASALLTPLGVPDWTVSLVNDGVIAGVGSVIVFVPVIFAMMFFITFLEGSGY…
iron_aquisition-iron_transport	RG29	NZ_CP076724.1_3274	FeoA-family-iron-transporter	63.8	21	143	0	0	0	MNLARLKPGQKGTITSIGSIGPLKRRLMDMGVLVGEEIKVLKVAPMGDPIEVSIKSYNLSLRKKEAEGIAVEVAG*
iron_aquisition-iron_transport	RG29	NZ_CP076724.1_3275	FeoA-family-iron-transporter	57.4	21	143	0	0	0	MIPLGLLSAGENGEIVEIVFGKGEAGRAGSAEQDKSMVRVEEMGLRIGKNVEMLTNGGSTILLRVDEARIALARRMAMKIMVRR*
iron_storage	RG29	NZ_CP076724.1_3815	PF13668_Ferritin_like_domain	23.9	23.4	145	0	0	0	MNRDDILDHLEKLIQLDVDATHAYDQAIKNVKEVVIKDKLIQFQADHRKHIDLLSAKVLELGGTPPELTSDFKGFLISGFTALRSLTGTKGALEAMESNERLTTSRYEEASKLDFPVDISAIVRANYADEQRHLSFIREALPTLRK*
iron_reduction	RG2	NZ_CP077683.1_576	OmcF	162.7	83.7	147	1	0	1	MQRRLVVTVAILALITGAAAGCKKKSEEQAQPPQSVVSTAKPATSTAPPAPSATGLTGEQLFKQHCAVCHPNGGNTITPSKTLSAKAMADRSKITKPEDIVKIMRNPGPGMNKFDEGMISNDDAKKIGQYILATFP*
iron_gene_regulation	RG2	NZ_CP077683.1_578	PF01475-Iron_dependent_repressor-fur_family	143.7	23.8	147	0	0	0	MKRAKKKAFADFMSQRGLKSTKQRDIILDCFLSSDRHLSIEELYLKLRSKHPNIGYATVYRTLKLFAEAGIAREMQFGDGQTRYEHVSEGEHHDHLVCTKCGHIEEFENETIEKLQDEVANSRGFLIERHRLEIYGLCATCRK*
iron_gene_regulation	RG2	NZ_CP077683.1_581	PF02742-Iron_dependent_repressor-dtxR_family_metal_binding_domain	76.3	20.7	147	0	0	0	MKLSDKAEEILEALWIESEEKGTGYAELDRMEIEASDPAYHELSAHALVEIKGGRIYFRPEGREEGRMTIRRHRLAERLMMDVLNIRGESGDVKACQFEHLLNEGVDSKVCTMLNHPATCPHGKPIPPGECCEEARKSGDLGVVPLTELKPGDEGDIAYILTEDSKKMQKLMAMGVLPGNRISLLQAFPSYIFRVGFSEFAIDSAMAREIFVRR*
iron_storage	RG2	NZ_CP077683.1_699	PF00210-Ferritin_like_domain	90.9	44	148	0	0	0	MGSKGREIVGMDVEELLTLLNRAFCDEWFAYYQYWLGAKLVKGPMKDAVGAELLVHATEELAHADMVALRIIQLGGTPVTKPEEWYKFTNCGYDAPDDPFVKTILEQNIKGEQCAIGVYKRLLDLTREKDPVTYNMVLTILQQEVEHEEDLQALLEDYELLVGALKG*
iron_aquisition-siderophore_transport	RG2	NZ_CP077683.1_1051	PvdR-family-sideropore-export	137.4	61	149	0	0	0	MKRIIGAVILLTVLGVAGYFYFKQPPKAQYKTQKVERGAITSTVSATGTLNAVVTVQVGTQVSGTIAKLYVDFNSPVKKGQPIAQIDPALFNSAVQQSRGNALNAEATLAKAKVTVADAKRTLGRNRELLKEGIVAQSDLDAAQTAYDSALAGVRAAEASVMQTRGSLKQAETNLNYSTIRSPVDGIVVSRNVDVGQTVAASFQTPTLFTIAQDLTKMQIDTSVDESDISKLKVGQKATFTVDAYSDRQFEGTVVQIRNAPVVTQNVVTYVTVIAVDNKELKLKPGMTANVTVETLRKDNLLKVPAAALRFKPRSDKEKSASGKGGAGSMTGAGGGRGAGNGPKGKPGGKDGGQKVYTLDAEGKPSPVTITTGISDGSFVEVLSGNLKEGDDVIIEQVS…
iron_aquisition-siderophore_transport	RG2	NZ_CP077683.1_1052	PvdT-family-siderophore-export	252.6	175	149	0	0	0	MDEVVRLSDVVKIYTMGEERVEAMKGVSFTVHRGEFVSIMGASGSGKSTCMNILGCLDVPTRGSYFLDGVDVGRLSADALAEVRNRKLGFVFQGFNLLARTTARQNVELPLVYSQVPAAERRARALEALERVGLAGREGHYSNQLSGGQQQRVAIARALVNRPSIILADEPTGNLDSRTTIEIMSIFQELNRQGITIIMVTHEPDVAEFTNRHIIFRDGEVISDQPYQPKTAALPAEVQHP*
iron_aquisition-siderophore_transport	RG2	NZ_CP077683.1_1053	PvdT-family-siderophore-export	261.3	175	149	0	0	0	MTTLYQSLLIALRALRVNKMRALLTMLGIIIGIAAVIAMVAIGAGASKMISDQISSIGSNLLLVLPGSVTSGGMRSGSGGTQTLTYDDARAIKAECPSVGAVAPNVRGSGQVVYGNQNWSTVVYGVTPEMVDVRDWTIVGGRNITQSDVDGATKNCLIGQTVADNLFGGTDPVGKIIRIKKIPFAVVGVLGRKGQSPQGQDQDDVIYVPLRTAQRKLLGSQFPNVVGSIMVQAKDAEVLDKAQDEVTELLNQRHRIGPNREVDYTIRNLSELLAVTEQSSKVMSILLGAVASISLVVGGIGIMNIMLVSVTERTREIGIRIAIGAKKRDILLQFLTEAVLLTTCGGLIGMLLGVAGAKLVASLIGWPTLVSVNTIIIAFAFSAGVGVFFGFYPARKAAA…
iron_reduction	RG2	NZ_CP077683.1_1071	OmcF	104.9	83.7	150	1	0	0	MKKVAIFTAAVLSMSVIAVPAFAEAKKGEKIDAKAKFDQHCVACHPKGGNLINPKKGLGKKDLAANGVKTEKDIVAKMRNPGPGMTKFDAKAVPDAEANAIAKYILATFK*
iron_gene_regulation	RG2	NZ_CP077683.1_1241	Sid_PchR_pyochelin_regulator_Pseudomonas_aeruginosa_PA4227_180623	32.1	18.3	151	0	0	0	MVIPPHREGGQAQFIEQPVPLSTRDTNVNKLLDCLRNNLDKAYSLDDLADYSLMSRRTFTRHFQKATGMSVGAWFMSERLQRSQELLETTSHSIKTIAELVGFQSAASLRQHFRARFNVTPTEWRKTFQTGCLGA*
iron_storage	RG2	NZ_CP077683.1_1396	PF00210-Ferritin_like_domain	140.2	44	154	0	0	0	MLTEKLCSALNKQLNNELYSAYLYLSMSSYASSIGLKGSANWFMVQYQEEMVHAMKFYNYINSRGEHVKLQAIDAPPAEFKNLLDMFEQTLKHELTITSSINELTDLALTEKDHATNIFLQWFVTEQIEEEENDRDIIGKLKLIGDNGQGLLMLDNELAARVFVPPAATAA*
iron_aquisition-siderophore_transport	RG2	NZ_CP077683.1_1414	PvdT-family-siderophore-export	544.9	175	155	0	0	0	MSGPILEIKGVVRRFMTGDQELVVLKEVDLVIGEGEMVAIVGASGSGKSTLMNILGCLDRPSEGSYRIFGRDTAELSSDELARLRREHFGFIFQRYHLMMHLNAVQNVEIPAVYAGADKASRRARAHELLNRLGLSGRCDHGPGQLSGGQQQRVCIARALMNGGTVILADEPTGALDRKSGQELMAILHELNAMGHTVILVTHDQQVAQNARRIIEISDGEILSDSWSGSEGACPPVSPANQGFLAEGPSKGGSPSAGEGTAMEKGNGTGRTKGGSNTWGRFAEAFKMAMIAMASHRMRTLLTMLGIVIGITSVVSVVGLGQGARQKVIDDISSMGTNVIDVYPGSDFGDEKSGSIETLVPADLAVVASQVYTDSATPVTSATLLVRLGSKSANASVKG…
iron_aquisition-siderophore_transport	RG2	NZ_CP077683.1_1415	PvdR-family-sideropore-export	259.6	61	155	0	0	0	MNRKLIAMTVISITALAAFAGLGARYLSAKEEPAYITATAGKSDIEEKVLASGILTAQKTVEVGAQVSGQLKKLHVAAGDVVRKGQLLAEIDPVLQANALKDAQATLANVRAQRNAKDALLRQYTLAYRRQKELAALDATSRADLESAQAQVETTRAELAALDAQISKSTIAVDTAGANLGYTRIVAPMDGVVLSIITEEGQTVVSTQAATTILTLADLDTMTVKAKISEADVMRIKPGLPVYFSLLGDAEKRYTGRLRAIEPAAVSTGTTSSASTGNSGSSTAIYYYGLFEVPNLDHRLRNSMTAQVSVVIASVKNALCIPLASVENRGGNGGGTVKVLREGRPETRKLRLGLSDNVAVQVLEGVKEGERVVIGDSSTVPKAQGGVMSPPPRR*
iron_reduction	RG2	NZ_CP077683.1_1487	t4ap	116.1	102	156	0	0	0	MLNKLRSNKGFTLIELLIVVAIIGILAAIAIPQFSAYRQKAYNSAALSDLKNSKTALESYYADNQKYPY*
iron_gene_regulation	RG2	NZ_CP077683.1_1552	Sid_PchR_pyochelin_regulator_Pseudomonas_aeruginosa_PA4227_180623	25	18.3	157	0	0	0	MGAVKKNPILIIANLDNQDLYSALPLWDEQVEIFTFCAASRHSQRFCADLVLVDCDSDDIAGLEMLREIKQKNPDVPVMFITSAGSEESAVEAFRIGAHDYFKKPLDLLQFRNTVRFFIEVKRTNSWERWQKYRADQTRSAAHAPECDLPPNLLRCIRYIKENLGDPISLESMAQEGGLSKHHFCREFKKIIGMTPMQFLSRLRIKRSKDLLRKDIPVSTVAMKVGFNDLSSFNRHFRELVGGTPSEFKKSLQRES*
iron_storage	RG2	NZ_CP077683.1_1611	PF13668_Ferritin_like_domain	29.7	23.4	158	0	0	0	MNIFDCAIKMEEDARAHYQQLAEATDDQELKNLFAILAEAEQEHHDALVQLKTGINSKSPKFKALQETACLLNPMLAQREQMAGLKKDPDAYQAVIRREQRSIEFYHELAAQIKDKEARKIVLSIADEERRHLSIIENIYSFVESPKNFLAWGEFSNLKEY*
iron_gene_regulation	RG2	NZ_CP077683.1_1642	PF04773_FecR	21.7	21.3	159	0	0	0	MTGGERLKKFAGVAAETGAALLLVLALFWLFILFLFTVFPSGTPIKEMVSESGAASPLSRAGAKRPEAALQSLVRDVRCRRGDSVAWGDASEGMILYNRDAVQTFDRSGATISFAPGDRLAMGSNSMVVVTRLNETLEGGPRSYRVHVEGELRGSFSSAKRVRLEVATAGHLARVVPGGSRFTFTPLGENASSLTVHAGEVQVRGEDRVVRVPARFGVTLRRGVPVGPALPLPAAPRLKNDNLLYRFRLLPPRVRFDWTGAEGAYHFQLSAEPRFRKVVLDSKVNGTGFDAGTLEAGDYYWRVSRVEEGREGPFSRTGHCRLLQQLNPPRLEVDFPPPSVGIGGYRLAGRCQPGSSVYVNGDAAAMAEDGSFSHEIELRSGVNLIRVEAVDQAGNASYA…
iron_oxidation	RG2	NZ_CP077683.1_2324	Cyc2_repCluster3	76.5	27.3	161	1	0	0	EMPTY
probable_iron_reduction	RG2	NZ_CP077683.1_2350	MtrC_TIGR03507	418.3	209.3	162	10	0	1	MQDKLFRRFSAFLIASTAATALLLGGCEGDRGPRGAQGPAGTGVFTNLSSSTADQQANITFDQQNSTVNSVTIQSPPVVTFTLKTASGQPVEGIGRRNASGQLSNLAFSIAKLIPASNGTPSHWVSYIVTTVPTDGSAPQASRPTSDREGTLVYLGNGQYRYTFARDIKLAQSQVNAMTFSGNNRRNDLGDLTYEPTLTHRLVVAYGGNIPNTSPQLVYKNAINIVYDFIPATGAKVTSSTTGAAERNIVLTKYCNECHGNPGDPGDLNQQGWGLGITTPHAGRVDTRYCVICHTSQRAYGRAISTATAGAFSGNTYVTADAGVTDPTTGEAQVLGEFVTMIHKIHMGENLTQTGYNYAGIHFNEVAYPESAALCRKCHRADTAQQQAVTPQGDNWRTM…
probable_iron_reduction	RG2	NZ_CP077683.1_2357	MtrC_TIGR03507	353.4	209.3	163	10	0	0	MIGRNLRYLVALLVCVLLPLAGCSGGGSSTKRTEKGTEVTVSGKVDVAKAAAKSVFLSSTSAGALNNVFVYNALDGAQLGTAAIGTDGSFSNLTFNLPATKTILVFKAVVAQGTFRTVVPIDLSNPPAAGAVTGSNPISIVISQDSTNRTILESQLLGLTGILGDANQTLASVSKTYTDAASLWVNNGGQALAYSTNGLALSGKFSSAALLPAQDANTLGAEDLDNTTLDGSISSVSIPGSKPIVSFTVINKDTGKGIRGLKAFNLVIAQLQPGTSGSPDQWLSYMVTATSRPTTDTGYTVIDNGDGSYTVIFGKDIKAGTGGMVTYNANLTHRLMVGVRSTPSIAQLNDGSTLSNFYNEKYFVATFVPATPDVAPTVVKDMITTAACNECHGKIGVTT…
probable_iron_reduction	RG2	NZ_CP077683.1_2363	MtrC_TIGR03507	388.5	209.3	164	10	0	0	MIGRNLRYLVALVVCVLLPLAGCSGGGSTTKITSKGTEVTVGGKVDVAKAAAKTAFLSSTSAGAVNHVFVYNAQDGAQLGTATLGSDGSFSGLTFTLPAAKTVLVFKAIVAQGTFRSLVPVDLSNPPTAGGISASNPISIVISQQSTDITAATSAMLGLSGQLGDANQTLASVGKTYTDCATQVVNAGGSVLAYTSTGLQLSGTLSNSNMLPARAASTLTYDDLNNTQLDGRVISAYIPGNNPIVNFTVVNKATGKGISGLKTFALHVAQLKPETAGSNSYWLNYILSGTNPRPSSDAVSTFNSTTGALATQGYTIIDHGDGSYTAIFGKNVKTVATVPYDGNLIHRIGISVRSVAVPGVVGKTPGAYAGPINPQTNAATANFAVRGVTNLIYDFIPAT…
iron_gene_regulation	RG2	NZ_CP077683.1_2439	Sid_PchR_pyochelin_regulator_Pseudomonas_aeruginosa_PA4227_180623	22.6	18.3	165	0	0	0	MVAYEGAEVIDVTGPLDVFALANHIQCESGAAEPLYRIEIAAKTGDGIIVTSSGIRLLSDRAWGDCSGIDTLLVPGGPAAEQAPEELVDWVRQMAPVVRRVGSICTGAFILARAGLLDGRRATTHWSRAEQLRRRHPQIEVDEDAIHAKDGSVYTSAGITAGIDLALALVEEDHGKSLALDVARLMVLYFKRPGGQSQFSTPLLAQFREGGSLAPTLQWMQENYRRDLDNETLAAHAAMSLRNFARIFKREVGTTPARFIEQIRLEAAVKLLEETSQSVEAVARECGFQSGEHLRLTFARRFGITPGQYRARFRSETG*
iron_aquisition-heme_transport	RG2	NZ_CP077683.1_2696	ChaN-family-substrate-binding-protein	176.3	47.4	167	0	0	0	MFGWFRTLLVPVLVTLCCTSAFGHTIITRLSDGQTVSLTQLAAAAAASQVVLVGESHDEPYHHDLQLTLLRLLDGARRPIAIGLEMMQSDCQKTLDDWVEGTLGEPEMQQAFERNWTGWQMYRDIFLFAREKRIPMVALNVPLAIVRTVSRDGFAALTPEERKGLPPGTSCDLTNPQIAFLRKSFGAVAHHMQNGKRFDFFCEAQTVRNSGMALNIIRYRDQEPGRTVVVLTGTWHAVKYAIPEQLQRLGSLPAPTVILPETPYLNSGNTGASEADYLVEL*
iron_aquisition-siderophore_transport	RG2	NZ_CP077683.1_2699	EntS-family-siderophore-export	31.6	18.3	167	0	0	0	MLNSSFTLMRDGNCRIFWTGQGISWLGSVMQSVAQGWLVWSLTKSPAQLALAAIMLSLPVLLFSVPGGVAADRFDKRALLVITQGGSLLPALFLGVLAARGEATAPAIMTIALCQGILNAFEVPARQALLAELVPRASLGQAVAVNAVIFNATRLLGPAAAGCIIASFGTAPCFFLNALSYSAGVVALVLVRLPYRVKDTQRRHPLALVELREGVRYVVAGEATRQRLISVLLVSLFAIPFVPLLPVFADSFRAGPQGLGLMSACVGSGSLLAALGLVYCDRLPSSHSDGAAAGTLFALALLLFSRSTGYLVALAALAVAGGAVVVFLARVNWALQQGCPDRLRGRVMGVYTLTLLGMAPLGSALVGWLASRLGASSALTLTSALCVAGLSLLQVKARQ…
iron_storage	RG2	NZ_CP077683.1_2767	PF00210-Ferritin_like_domain	110.4	44	168	0	0	0	MKGNERVIEQLNVRLAEELTATNQYMVHAEMCENWGYKRLYSAIRERAINEMKHAEKLIERILFLEGRPIVSRLDPIHIGGEIPKMHQFDHALEESAIKGYNESIKLAMELGDNGTKELLESILKQEEDHIDDIEAQLDQISQMGVQNYLVDQVG*
iron_gene_regulation	RG2	NZ_CP077683.1_2835	Sid_PchR_pyochelin_regulator_Pseudomonas_aeruginosa_PA4227_180623	37.3	18.3	169	0	0	0	MKDAIESLRRSVARWTERGELFQTPVPGLSLFKREEVTEPASGMYEPSVCLVAQGAKRVQLGDETLIYDANHFLITSVHLPTVVQIIEASPEKPYLGLRLMLDLREVSQLMLDSNLPQPRTQQSSRGMAVGEVTLPLLSAFQRLLDLLDDEKDVAILAPMIQREIIYRLLVGDQGARLRQIASAGSQSQQIARAIDWLKGNFSSPLRIDDLATKVNMSTSTFHHHFRTLTAMSPLQYQKMLRLNEARRLMLTERLDATTAAFNVGYESASQFSREYSRLFGTPPLRDITHLRRMATADIPSSVSA*
iron_reduction	RG2	NZ_CP077683.1_2882	OmcF	109.2	83.7	171	1	0	0	MPLPPPLPGRHIAACLAACLGMAALLGGCTESQKTGSPPVASERGAQLFKVRCAPCHPDGGNVINPRKTLHGGVLADNGIASPSGIMNRMRNPGPGMTRFDQGTIPDSDARLIAEYILATYR*
iron_storage	RG2	NZ_CP077683.1_3704	PF13668_Ferritin_like_domain	29.4	23.4	174	0	0	0	MEKTEMIHRLNDLIQLDVDAVEAYEQAIKHIGYKDIAKRFREYQDDHRAHITNLTALVQQMGGTPVKPTPDLKGYLIEGFTALMSLTGAKQALEAMKSNEKLTNRTYQEAVDQPFPEDVMSVLRTNLSQEQRHLNYIDEILSIPRREL*
iron_gene_regulation	RG2	NZ_CP077683.1_3711	PF01475-Iron_dependent_repressor-fur_family	106.8	23.8	175	0	0	0	MWTRRGRSWLYAFLSVDFQVVSLKVNVIVWSVRRVPSGTMEAQVNQTRQKVKEQFRLFLTNKGLKATLQRSLILDAFLDLDRSTHIDELYLILRGKHPNIGHATVYRALRLFTTAGIAREINLGDGLTRYELAGGRRHDYLVCSDCGTVTEFENSSIERHQAEVARSMGFTVQSLKIELRGVCNRCMAQPE*
iron_aquisition-iron_transport	RG2	NZ_CP077683.1_3713	FeoA-family-iron-transporter	60.3	21	175	0	0	0	MIPLGLLSAGENGEIVEIMFGRGAAGGSLDPEHEKTMVRVEEMGLRIGKRVEMLTNGGNTILLRVDEARIALARRMAMKIMVRR*
iron_aquisition-iron_transport	RG2	NZ_CP077683.1_3714	FeoA-family-iron-transporter	61.8	21	175	0	0	0	MNLAKLKPGQKGKITSIGSIGPLKRRLMDMGVLVGEDVKVLKVAPMGDPIEVSIKSYNLSLRKKEAEGIAVEVAG*
iron_aquisition-iron_transport	RG2	NZ_CP077683.1_3715	FeoB-family-iron-transporter	227.1	120.4	175	0	0	0	MSNQLKHKDEELDAEVSGHSVAARTITVAVAGNPNSGKSTLINAIAGTRLHVGNWAGVTVEKKEALFEFGGRKIRLVDLPGTYSLSPYSQEEIVARDYLVHERPDLIINVVDATNLERNLYLTVQIMELGIPVVMALNIYDEATEKGYRIDAKAMEEMLGIAVVPTSATKKTGLDELLATALRVADAPKRRAPKKLNYGEDIEVACDYLAKSFRTSYPALIDNYPQRWLLLKLMEQDSHVMKELGLDNLDFLDQALHHLRRAHGEDIESIMADARYSLASGLTREVLHKPELRQTELTEKIDKFVLNRFLGIPIFMAAMWLLFKFTFDLSAPFGKWIGAMTDGPFKRWASAILTPLGAPDWTVSLVNDGVIAGVGSVLVFVPVIFAMMFFITFLEGSGY…
iron_storage	RG2	NZ_CP077683.1_3780	PF13668_Ferritin_like_domain	29.6	23.4	176	0	0	0	MAEQGDVCYTFEAAIEMAAQMENEGFRAYLAALRIVKDKAARQIIKEAAFDELEHKHQLEKALVEGEMKGGEGLHQPVPTMNLDYVLPKRELRPDSTARDAMAYAIHLEKGSIDFYDRMSRGCEGAPMAVLFKKMLADESRHLQELEDLYEQHFMTEN*
iron_gene_regulation	RG2	NZ_CP077683.1_3804	PF01475-Iron_dependent_repressor-fur_family	101.4	23.8	177	0	0	0	MNQCHATALKAAGMKATPKRLAILEMLEAEPGYASPEELWKRLKDRFDRLGLPTVYRNLEELSASGVLSKVIHPNRQLYYYFCSNREHHHHFVCLSCRKVEDIPACGIEALEQEVSRRNGGKVLSHILQLNGLCGGCADNGDKR*
iron_aquisition-iron_transport	RG2	NZ_CP077683.1_3805	YfeA-family-iron-binding-proteins	115.4	46.6	177	0	0	0	MKWLLALLLALLLVVPGCSSEKRQTNGKLQVVTTLFPLYDFARTIGGDRADVTLLLPPGVEPHSFEPRPEDVVRVNRADLFVYTNAAMEPWAANIISGIDQGKVEVVEGGKGIALRQGPVSEQHRGERANAHEGKGSDPHIWLDFDNARAIARNILAAYVARDPRNKTFYQQNAAKLDGQLAALDQRFKDTLARCPKKVLLHGGHYAFGYLARRYGLQYISASAVNADAEPTPAKLAELVQVMRREHLNYVYTEELLSPRLAETIARETGAKVLMLRAGHNVTRDDLQRGVTFISLMEENLQNLKTGLQ*
iron_aquisition-iron_transport	RG2	NZ_CP077683.1_3806	YfeB-family-membrane-proteins	122.5	50.9	177	0	0	0	MKDKALSVRNLCAGYHGTEVLQDISFSVNAGDYVGICGPNGSGKSTMIKILLSLLAPTSGEVSLLGTPQCSFDQWHRIGYLPQGLQFFNPHFPATVDEVVRLGRLSAKKFPRRFNREDALAVERTMEWMGISHIKGAMIGELSGGLRQRVLLARALVNDPSLLIMDEPTTALDPETRESFYKLIFEMNQEKKCTVLLVTHDTATIGKYASHLLYLDKKVIFYGSFDDFCNSPEMTGFFGEHGQHLVCHRH*
iron_aquisition-siderophore_transport_potential	RG2	NZ_CP077683.1_3824	TonB-family	54.4	21.8	178	0	0	0	MKTGFTRNYPGPGGMLALSLVCHLAVFLIIANWHFLPEFHRDETPVTYVDMVTLPVASPQSGMPAAPAPAESKAPAAPAPAPPPAKPAMALPAKPATKSPPAKSQAKTEQQQKEAEDKAFNERMAKLQQKAEDRRQAVALDALKKKGSTRTGMPGATGTQAGSDYSSYLQSRLRDALKQVIATQTRAPQVIATITVSPDGRIECRVEKGSGDPFFDDAVQRAVVLAGKTLEPPPNHSQYKRVFRFMPEGVK*
iron_aquisition-siderophore_transport_potential	RG2	NZ_CP077683.1_3825	ExbD-family	106.5	32.7	178	0	0	0	MEFGNRDNGDRGTMSQINVTPLVDVMLVLLIIFMVTAPMMQQGVQVNLPKADTKSLAPKEDTLVVSVEQSGKTFINSTEVPGDQLKDKLTTMLAGREKREVFLKADQAVPYGEVVRVMAQIKGAGVERLGMVTESPQRR*
iron_aquisition-siderophore_transport_potential	RG2	NZ_CP077683.1_3826	ExbB-family	134.7	22.3	178	0	0	0	MGMLASTGLVVKLVLLLLLYFSVVSWGIIFYKLLQVYRANGASERFLEFFWKAKRFDAINSQLDRFEHSPLTVLFQEGYGELRKLQEKVEEKADPNIVSTDLGGVDNIARALRRATTIEITRLEKYLTFLATTGATAPFVGLFGTVWGIMTAFEKIGQSGSASLAVVAPGIAEALIATAIGLVAAIPAVMGYNHFQHKIKVLISEMDSFSTEFLNIVQRNFAGR*
iron_reduction	RG2	NZ_CP077683.1_4299	DFE_0462	235.1	40	181	15	0	0	MKPYLLLLALVFSLAATTAATTAATTAATTAATTAATTAATTAATTGANTGANTGANTGANTGANTGANTGANTGANTGATTTSATAGATTRAAAAQSCLGVGCHVKIASLKHPHQPAGEDCLSCHRQKSKEHPLQKGKSFELAARGGALCATCHGAIGKKKVVHPPVKEGECTSCHNPHGGNGRHLTGVGDDQKTLCFGCHEAAPFTRRFVHGPVAEGACGACHEPHESDGKALIRGDLKALCLKCHEDFAKGMQAAVRVHAPVKNAPCTSCHDPHSSVNAALLKEKMPDLCLRCHKDVGKKMSGAKLVHKPMTDPKGCGNCHSTHYSMVKGLMAGDQKTICLGCHGAKPPGNPPLRDMARELSGKKVLHGPLKDGKCDGCHNPHASDYRRLLLGNYP…
iron_reduction	RG2	NZ_CP077683.1_4302	DFE_0461	91.2	40	181	5	0	0	MGGAVRQVLCFLAALALLSGCEPAATHRFLVTFFDEVPSFPPQEQYCAELDEQGRKKAAEPPQKSAAVEQKVEGSSHPPYAEKRCNGCHQSDKTSVSGLLKPPNELCFMCHPKILKHRFAHGPAAEGECLGCHLPHEASYPSLLARPPASLCDRCHSEGRAAAGMHDRITKSGVVCIDCHDPHSGTSKYFLK*
iron_reduction	RG2	NZ_CP077683.1_4304	DFE_0463	160	100	181	0	0	0	MRPGKPFSPSLLRILALCSLLAAGCTLGGRDQEATRNWPPRPYPARIVWTGAARSPENLEIGNGFWARLWRDISGDNQNAIARPYGIHADCRRRILVVDSQKKGVHLYDREFKRYYFVGEKEFTLPIGVTEDEHNTAFVTDSAAGAVYRFNLGERRVIPFVTGLKRPTGIVFNPLNQMIYVTDTLAGQVLAFDGQGKEVLRFGRPGKGRGEFNLPTDLAVDRQGRIYVTDPLNARIQVFTRDGAWVREFGQAGDTPGYFGKPKGVAVNSEGHVYVCDAQYDRVQVFNQEGKLLISFGSSGNGKGEFWMPSGIAIDKDDNIFVADSYNNRIQLFGYIWLD*
iron_reduction	RG2	NZ_CP077683.1_4305	DFE_0462	54.9	40	181	7	0	1	MGFHKTTLSAILLTFVAVSAMPAAAATGEGILTTRHNLSKSGPGPIKTESETQVCIFCHTPHHASSVTPLWSRPMATTVYSTYSSTTRFAQPGQPTGSSRLCLSCHDGTIAVGALINDVSIPMAGGFTTIPIESPSNIGGKTGADLTNDHPISFKYGADLVTKNKQLRLPSEIDRKLKLDAGENMQCTTCHNPHTDPYGKFLVMSNANSALCVSCHNVTGWQGSVHKSDPLGAVKGCQNCHVPHNAKMPQRLMKGYPEEMNCLPCHSPSGGARDIQSLLALPSRHDVRDTTGVHDTAESVLGMQKHVECEDCHNPHAVQSLGAVAPAVNGALDKVRGSPWGGR*
iron_reduction	RG2	NZ_CP077683.1_4306	DFE_0465	22.1	20	181	5	0	0	MKETALYEYEVCFKCHGDKNFSSTPIVRQLPSLNLRLKFALENPSYHPVEGPGKVSPVQSLRNDLGYTSSSVIYCTACHGSDQSVKAGGTGPNGPHGSNYPYLLLARYDTETYPRSYSDSSYALCFRCHAQERLFAATSPFSVPATGLPLHDLHVVQQGVPCFICHDPHGTSRAGGATDQKNSHLINFATNFQVVASYDGTSYPRSCTSSCHSDNPRTYGPAAAPAGRLVPRIKRPALRPF*
